# Supplementary material for: 2-Amino-5-methyl­pyridinium 2-carb­oxy­acetate
Source: Acta Crystallogr Sect E Struct Rep Online. 2010 May 29;66(Pt 6):o1480–1. doi: 10.1107/S1600536810019239 (PMC2979470; doi:10.1107/S1600536810019239)
Supplement: Supplementary file 2 [file e-66-o1480-Isup2.hkl]

#
# h,k,l, Fc-squared, Fo-squared, sigma(Fo-squared) and status flag
#
data_I
_shelx_title ' h57m in P2(1)/c (100K)'
_shelx_refln_list_code          4
_shelx_F_calc_maximum      152.81
_exptl_crystal_F_000       448.00
_reflns_d_resolution_high  0.7696
 
loop_
 _symmetry_equiv_pos_as_xyz
 'x, y, z'
 '-x, y+1/2, -z+1/2'
 '-x, -y, -z'
 'x, -y-1/2, z-1/2'
 
_cell_length_a     3.8082
_cell_length_b    16.9631
_cell_length_c    15.3723
_cell_angle_alpha  90.000
_cell_angle_beta   95.436
_cell_angle_gamma  90.000
 
_shelx_F_squared_multiplier     1.000
 
loop_
 _refln_index_h
 _refln_index_k
 _refln_index_l
 _refln_F_squared_calc
 _refln_F_squared_meas
 _refln_F_squared_sigma
 _refln_observed_status
   3   0   0        7.33        4.88      2.14 o
   1   1   0      119.96       98.87      6.28 o
   2   1   0      233.62      279.41     11.50 o
   3   1   0       63.71       69.84      5.32 o
   4   1   0        0.51        7.54      3.39 o
   0   2   0       50.60       52.97      4.44 o
   1   2   0     7507.37     6990.17    377.44 o
   3   2   0       42.43       35.72      5.83 o
   4   2   0       22.91       19.71      5.77 o
   1   3   0      944.05      868.99     55.18 o
   3   3   0       38.94       41.36      4.28 o
   4   3   0       21.88       20.77      6.32 o
   0   4   0       78.71      145.47      8.83 o
   1   4   0      745.73      719.38     19.91 o
   3   4   0       11.20        7.89      4.30 o
   4   4   0        0.25       -4.31      4.88 o
   1   5   0     1888.20     1942.20     49.89 o
   2   5   0       32.32       33.24      3.61 o
   3   5   0        9.02        6.73      5.30 o
   4   5   0       16.29       35.54      8.10 o
   0   6   0     4859.87     7068.84    205.75 o
   1   6   0     2610.67     2785.33    108.68 o
   2   6   0        3.61        0.44      2.10 o
   3   6   0      121.87      140.08     13.23 o
   4   6   0        4.08       17.91      7.32 o
   1   7   0        4.63       -0.32      1.50 o
   2   7   0       51.00      145.91     14.38 o
   3   7   0        1.87       -4.07      5.32 o
   4   7   0       36.93       24.47      7.85 o
   0   8   0      625.37      966.03     45.03 o
   1   8   0      369.00      397.12      8.38 o
   2   8   0       23.68       21.20      1.23 o
   3   8   0       24.26       20.33      7.12 o
   4   8   0      115.51      140.54     14.69 o
   1   9   0      549.36      558.01     11.46 o
   2   9   0       81.59       98.13      3.73 o
   3   9   0       47.18       51.90      9.28 o
   4   9   0      149.51      176.73     16.86 o
   0  10   0     1982.67     3052.31     86.25 o
   1  10   0      102.54      102.60      3.34 o
   2  10   0        2.22        3.98      1.48 o
   3  10   0       12.85       18.35      3.40 o
   4  10   0        0.32       16.69      9.00 o
   1  11   0       69.80       75.08      9.35 o
   2  11   0       37.48       36.75      3.28 o
   3  11   0       35.60       56.63      4.51 o
   4  11   0        3.59       -2.09      7.86 o
   0  12   0      189.39      218.36     10.34 o
   1  12   0       75.97       82.28      3.17 o
   2  12   0       50.75       47.72      3.47 o
   3  12   0      177.85      182.51      7.66 o
   4  12   0        0.16        1.83      4.95 o
   1  13   0        1.02        1.96      1.64 o
   2  13   0        8.14       13.73      3.01 o
   3  13   0      162.70      169.96      7.47 o
   0  14   0        5.26       11.32      2.58 o
   1  14   0        1.07        3.46      2.09 o
   2  14   0      575.63      513.70     15.05 o
   3  14   0       94.59      101.66      6.43 o
   1  15   0      169.24      178.62      7.68 o
   2  15   0        0.53       -2.15      2.66 o
   3  15   0       85.51      124.51      6.66 o
   0  16   0      274.65      283.20     11.12 o
   1  16   0      191.77      219.81      9.00 o
   2  16   0       48.78       48.43      4.23 o
   3  16   0      228.69      256.92     10.70 o
   1  17   0       26.43       26.79      3.49 o
   2  17   0       17.52       10.11      3.44 o
   3  17   0        1.94       14.57      3.74 o
   0  18   0      688.66      763.53     26.31 o
   1  18   0      184.98      178.13      7.35 o
   2  18   0      121.59      125.78      8.76 o
   1  19   0      149.72      119.41      6.21 o
   2  19   0        2.25        3.51      3.55 o
   0  20   0       31.67       33.66      8.52 o
   1  20   0        3.69        3.73      2.84 o
   2  20   0      167.02      185.66     10.60 o
   1  21   0        6.65        7.16      3.64 o
   0  22   0        8.73       -1.20      7.77 o
  -4   1   1      155.93      148.16     12.38 o
  -3   1   1      189.40      207.03      9.62 o
  -2   1   1       81.93      135.75      9.55 o
  -1   1   1     1097.75     1031.41     32.38 o
   0   1   1      829.26      877.64     28.63 o
   1   1   1        9.05        2.75      1.96 o
   2   1   1      454.62      445.82     13.66 o
   3   1   1       51.67       62.41      4.68 o
  -4   2   1       15.11        7.57      5.81 o
  -3   2   1      145.21      129.42     10.71 o
  -2   2   1      558.69      618.98     35.05 o
  -1   2   1     6314.10     6419.12    173.17 o
   0   2   1      159.95      199.35      4.77 o
   2   2   1     1590.76     1553.47     49.13 o
   3   2   1       45.80       42.73      5.87 o
   4   2   1        5.54       14.52      5.72 o
  -4   3   1       14.04       14.53      5.52 o
  -3   3   1       21.85       30.89      5.72 o
  -2   3   1       15.23       20.64      3.50 o
  -1   3   1      168.42      160.53      6.60 o
   0   3   1     5418.95     6906.86    208.35 o
   1   3   1      636.20      551.50     61.50 o
   2   3   1      311.81      504.25     29.16 o
   3   3   1       10.27       12.61      4.88 o
   4   3   1        5.09        1.13      5.17 o
  -4   4   1       46.32       48.17      7.78 o
  -3   4   1      153.04      157.43      8.71 o
  -2   4   1       63.02       70.96      7.17 o
  -1   4   1     1541.85     1473.61     31.62 o
   0   4   1       76.53      118.18      3.17 o
   1   4   1      287.55      249.73     10.71 o
   2   4   1      881.12      834.31     46.17 o
   3   4   1        6.44       12.50      5.31 o
   4   4   1        5.89       14.61      6.24 o
  -4   5   1        0.48        5.99      6.08 o
  -3   5   1        8.64        8.92      4.88 o
  -2   5   1        7.48        9.18      1.54 o
  -1   5   1      679.76      697.50     18.47 o
   0   5   1       50.25       86.87      2.68 o
   1   5   1      869.67      932.49     24.30 o
   2   5   1        3.52        2.71      5.56 o
   3   5   1       34.01       43.94      7.34 o
   4   5   1       78.40       79.04      9.97 o
  -4   6   1       11.48        6.50      6.64 o
  -3   6   1      449.93      492.22     30.73 o
  -2   6   1       15.00       22.00      1.33 o
  -1   6   1       11.97       11.38      4.97 o
   0   6   1      456.54      662.06     13.31 o
   1   6   1     1645.56     1742.11     45.06 o
   2   6   1        2.46        2.83      2.48 o
   3   6   1       68.69       79.86      9.74 o
   4   6   1       69.58       81.45     10.58 o
  -4   7   1        0.45        5.21      6.64 o
  -3   7   1        1.68       13.45      6.22 o
  -2   7   1      447.25      433.21     10.75 o
  -1   7   1      149.49      134.49      3.69 o
   0   7   1     2614.75     3770.33    114.85 o
   1   7   1     1996.68     2052.19     60.83 o
   2   7   1      626.89      553.68     33.70 o
   3   7   1        6.09        9.33      5.58 o
   4   7   1        1.76        9.79      7.00 o
  -4   8   1      212.19      274.85     21.63 o
  -3   8   1      115.02      106.06     12.09 o
  -2   8   1       34.01       37.04      2.21 o
  -1   8   1      808.50      930.18     18.46 o
   0   8   1     1475.32     2257.61     52.95 o
   1   8   1      668.95      669.41     19.91 o
   2   8   1        8.42       10.50      1.63 o
   3   8   1       29.45       26.31      7.15 o
   4   8   1       33.94       41.01      9.41 o
  -4   9   1       11.90       29.36      9.59 o
  -3   9   1        7.10       11.23      2.26 o
  -2   9   1       67.73       63.82     10.06 o
  -1   9   1        0.10        0.16      1.55 o
   0   9   1      409.19      530.99     11.13 o
   1   9   1       42.60       34.23      2.49 o
   2   9   1      114.93      126.95      6.20 o
   3   9   1       42.21       43.57      9.27 o
   4   9   1        5.48       -1.26      7.51 o
  -4  10   1       10.62        4.17      8.28 o
  -3  10   1      230.28      278.00     16.32 o
  -2  10   1        1.26        2.46      1.27 o
  -1  10   1      213.55      191.58      4.57 o
   0  10   1     1583.47     2205.80     43.29 o
   1  10   1      130.13      133.58      5.13 o
   2  10   1       18.16       13.68      1.49 o
   3  10   1       24.58       20.85      7.87 o
   4  10   1      127.16      156.61     16.07 o
  -4  11   1       11.85       20.83      4.45 o
  -3  11   1       79.62       90.40      5.07 o
  -2  11   1      284.41      273.42      9.25 o
  -1  11   1       31.88       24.49      2.17 o
   0  11   1       66.11       92.23      3.28 o
   1  11   1      829.13      846.17     23.31 o
   2  11   1       10.63        9.11      1.80 o
   3  11   1      121.22      136.74      7.33 o
   4  11   1        9.74        9.06      8.65 o
  -4  12   1       19.92       20.28      4.28 o
  -3  12   1       27.37       46.18      5.48 o
  -2  12   1      445.69      464.59     13.56 o
  -1  12   1       29.45       30.60      2.00 o
   0  12   1       40.19       51.29      2.60 o
   1  12   1        9.56       10.50      2.34 o
   2  12   1       10.27       12.77      3.01 o
   3  12   1       14.93       13.89      3.03 o
   4  12   1        8.29        6.04      9.06 o
  -3  13   1       12.96       30.60      3.44 o
  -2  13   1      140.22      136.96      5.87 o
  -1  13   1      235.29      256.94      6.53 o
   0  13   1      207.62      244.76      6.81 o
   1  13   1       51.70       45.42      2.83 o
   2  13   1       95.62       81.32      4.88 o
   3  13   1       41.10       43.23      3.54 o
  -3  14   1        1.68       19.33      3.20 o
  -2  14   1        8.63       85.97      9.78 o
  -1  14   1       76.10       56.99      4.14 o
   0  14   1        0.02       -1.73      1.39 o
   1  14   1       42.57       34.13      3.14 o
   2  14   1        3.27        5.97      2.10 o
   3  14   1       74.43       77.08      4.89 o
  -3  15   1      194.68      212.91      9.25 o
  -2  15   1      512.47      486.49     16.36 o
  -1  15   1       19.05       26.02      4.68 o
   0  15   1        6.39        5.04      1.72 o
   1  15   1        0.55        1.74      2.90 o
   2  15   1        1.02        5.24      5.04 o
   3  15   1      145.02      140.22      6.91 o
  -3  16   1      446.56      511.44     26.21 o
  -2  16   1       83.83       76.06      5.31 o
  -1  16   1       13.27       12.04      3.64 o
   0  16   1       70.07       59.13      3.32 o
   1  16   1       48.90       47.33      3.92 o
   2  16   1       55.99       46.82      4.83 o
   3  16   1      236.54      209.79      9.09 o
  -3  17   1       40.68       30.14      4.37 o
  -2  17   1      269.06      241.31     10.17 o
  -1  17   1       58.18       44.56      6.13 o
   0  17   1      147.62      161.98      5.67 o
   1  17   1       15.27       19.88      2.90 o
   2  17   1        0.06       -0.10      2.66 o
   3  17   1       89.84       65.77      5.45 o
  -2  18   1       23.61       26.42      4.69 o
  -1  18   1        0.93        1.56      4.31 o
   0  18   1        0.24       -3.98      1.99 o
   1  18   1        0.47        4.19      5.01 o
   2  18   1       15.51       17.70      4.25 o
  -2  19   1       20.55       24.57      4.68 o
  -1  19   1      101.67      103.37      7.96 o
   0  19   1      117.23      135.78      6.91 o
   1  19   1        1.24       -0.25      2.88 o
   2  19   1       70.24       64.55      6.02 o
  -2  20   1        3.78       18.99      4.72 o
  -1  20   1        1.41       -1.57      2.77 o
   0  20   1        1.66       -2.26      4.56 o
   1  20   1       41.91       31.37      4.36 o
   2  20   1        0.04        1.25      3.56 o
  -1  21   1        4.02        4.65      3.27 o
   0  21   1       43.75       62.20      7.72 o
   1  21   1       18.24       21.37      4.53 o
   0  22   1       23.30       32.14      6.89 o
  -4   0   2        2.33       -7.32      4.76 o
  -3   0   2       13.12        8.82      4.33 o
  -2   0   2      119.87      101.92     11.00 o
   0   0   2       90.05      103.96      6.23 o
  -4   1   2       79.69      127.68      7.98 o
  -3   1   2       37.57       93.98      7.99 o
  -2   1   2        5.53        8.53      1.20 o
  -1   1   2      140.31      110.01      3.87 o
   0   1   2     1465.48     1390.38     79.56 o
   1   1   2    23350.18    19865.09   1382.39 o
   2   1   2      483.84      385.07     22.21 o
  -4   2   2      135.21      120.59      9.86 o
  -3   2   2       97.29      131.03      5.06 o
  -2   2   2       49.34       96.42      6.18 o
  -1   2   2       12.11        6.08      1.42 o
   0   2   2     2757.66     3042.92    101.97 o
   2   2   2      346.04      268.18      9.99 o
   3   2   2        0.08        1.48      4.15 o
   4   2   2        4.35       -0.48      5.05 o
  -4   3   2       17.19       17.88      4.20 o
  -3   3   2       24.77       33.05      2.25 o
  -2   3   2      323.80      330.94      7.39 o
  -1   3   2      327.60      277.35     12.97 o
   0   3   2      300.46      286.77      6.07 o
   2   3   2     3972.84     3625.76    287.98 o
   3   3   2        2.89        9.08      4.77 o
   4   3   2        2.01       -5.60      4.78 o
  -4   4   2       70.92      109.40      7.90 o
  -3   4   2       10.53       57.19      4.22 o
  -2   4   2        0.01        2.83      1.47 o
  -1   4   2      500.31      574.86     29.82 o
   0   4   2       16.88       16.19      1.08 o
   1   4   2        2.13       -0.66      0.60 o
   2   4   2      228.87      175.88     21.78 o
   3   4   2      125.08      122.21     11.90 o
   4   4   2       10.23        7.55      5.74 o
  -4   5   2        7.94        7.57      5.82 o
  -3   5   2        6.22        9.81      2.64 o
  -2   5   2      100.99      110.06      3.33 o
  -1   5   2      194.13      204.84     16.16 o
   0   5   2     3536.45     4556.80     87.62 o
   1   5   2      519.35      499.63     16.73 o
   2   5   2       35.64       44.38      4.63 o
   3   5   2       77.59       65.19      8.65 o
   4   5   2        0.01        5.66      5.79 o
  -4   6   2       57.96       67.45      9.91 o
  -3   6   2       90.18      232.94     19.55 o
  -2   6   2        3.78        4.35      1.06 o
  -1   6   2       44.34       41.81      1.64 o
   0   6   2      313.76      362.06      7.64 o
   1   6   2     1610.93     1585.49     37.10 o
   2   6   2      545.40      493.23     30.42 o
   3   6   2        0.08        4.02      5.10 o
   4   6   2       14.02        9.59      6.41 o
  -4   7   2       25.43       34.56      8.88 o
  -3   7   2       32.97       42.52      3.15 o
  -2   7   2      293.94      301.34      8.43 o
  -1   7   2       13.18       11.12      1.05 o
   0   7   2     1999.40     2895.65     67.80 o
   1   7   2      473.17      439.08     17.25 o
   2   7   2      767.03      669.14     40.13 o
   3   7   2       10.94        1.88      5.59 o
   4   7   2       73.57       78.28     10.97 o
  -4   8   2       85.09      187.28     17.50 o
  -3   8   2        7.75       28.56      3.61 o
  -2   8   2       18.81       21.29      2.45 o
  -1   8   2      240.47      256.46      6.44 o
   0   8   2       47.56       61.24      2.75 o
   1   8   2      105.91      107.70      5.35 o
   2   8   2       16.88       14.22      1.92 o
   3   8   2       19.75       12.49      6.63 o
   4   8   2       18.67        8.63      7.59 o
  -4   9   2      191.47      257.91     20.24 o
  -3   9   2      764.22      835.52     25.97 o
  -2   9   2       45.00       48.07      7.76 o
  -1   9   2        5.97        6.81      1.05 o
   0   9   2      752.97      927.99     18.68 o
   1   9   2     1866.30     1964.01     39.37 o
   2   9   2      271.91      252.84      8.24 o
   3   9   2       10.26       11.72      6.96 o
   4   9   2       26.12       19.18      8.62 o
  -4  10   2       94.82      107.39      7.42 o
  -3  10   2      299.09      387.42     13.47 o
  -2  10   2       90.96       90.56      6.16 o
  -1  10   2       22.76       24.44      2.60 o
   0  10   2        9.04        7.32      1.16 o
   1  10   2      271.85      316.81      7.23 o
   2  10   2       51.33       51.12      2.69 o
   3  10   2       10.84       13.60      7.08 o
   4  10   2        1.26        2.44      8.10 o
  -4  11   2       46.22       49.47      4.42 o
  -3  11   2       63.28       82.72      5.72 o
  -2  11   2      134.84      164.30     13.47 o
  -1  11   2        9.85        8.57      1.38 o
   0  11   2        0.05       -0.46      1.03 o
   1  11   2      160.36      179.09      5.64 o
   2  11   2        4.24        7.12      1.78 o
   3  11   2        4.66        5.06      1.86 o
   4  11   2       57.10       76.79     13.06 o
  -4  12   2        0.04        6.87      3.32 o
  -3  12   2        8.14       11.07      2.88 o
  -2  12   2      276.73      324.90     11.35 o
  -1  12   2        5.39        7.29      1.46 o
   0  12   2       26.01       27.07      2.05 o
   1  12   2      216.37      205.88      8.21 o
   2  12   2      168.88      151.02      5.08 o
   3  12   2        0.19        0.65      1.87 o
   4  12   2        3.56        0.04      8.97 o
  -3  13   2        2.17        4.26      2.63 o
  -2  13   2        3.12        8.05      3.58 o
  -1  13   2     1045.25     1086.21     21.96 o
   0  13   2        0.68       -2.62      1.52 o
   1  13   2       13.92        7.99      2.35 o
   2  13   2        0.61       -0.22      1.35 o
   3  13   2       64.48       52.45      3.85 o
  -3  14   2      110.43      114.16      6.42 o
  -2  14   2        3.51        0.30      2.40 o
  -1  14   2      223.15      206.87      6.94 o
   0  14   2       38.03       50.85      2.85 o
   1  14   2        0.81        2.05      2.31 o
   2  14   2       83.84       67.26      4.16 o
   3  14   2       24.75       20.85      2.86 o
  -3  15   2       62.08       98.78      7.60 o
  -2  15   2      756.04      840.06     26.22 o
  -1  15   2      432.65      437.54     15.30 o
   0  15   2        9.20       11.71      1.96 o
   1  15   2       99.31       85.04      5.33 o
   2  15   2      182.56      170.98      7.75 o
   3  15   2       93.86       83.19      5.23 o
  -3  16   2       36.57      126.43     21.04 o
  -2  16   2       40.67       40.89      4.16 o
  -1  16   2       42.24       27.58      5.29 o
   0  16   2       98.11      119.62      5.18 o
   1  16   2      150.95      124.02      6.73 o
   2  16   2       19.65       22.38      3.52 o
   3  16   2        4.06        3.48      2.54 o
  -3  17   2        6.04        7.92      2.22 o
  -2  17   2        3.20       12.73      3.80 o
  -1  17   2       85.18       81.66      5.72 o
   0  17   2        5.44        2.68      1.94 o
   1  17   2       35.43       35.87      3.99 o
   2  17   2        2.87       -0.36      6.01 o
   3  17   2        1.45        5.73      2.93 o
  -2  18   2       14.30       13.82      3.64 o
  -1  18   2       21.72       18.27      3.80 o
   0  18   2      397.87      440.19     19.71 o
   1  18   2      261.38      246.01     10.46 o
   2  18   2        3.53        4.28      2.94 o
  -2  19   2        2.16        6.69      3.88 o
  -1  19   2        0.04       -2.80      3.14 o
   0  19   2       13.77       21.11      3.40 o
   1  19   2       62.63       66.75      5.49 o
   2  19   2      132.15      119.28      7.87 o
  -2  20   2       23.40       22.87      6.84 o
  -1  20   2      133.10      135.18      6.99 o
   0  20   2       16.67       13.76      3.83 o
   1  20   2       23.56       22.71      4.09 o
  -1  21   2      160.29      176.21      9.02 o
   0  21   2        8.14        1.22      5.11 o
   1  21   2       39.64       44.11      5.16 o
  -4   1   3        6.81       41.90      5.16 o
  -3   1   3      144.60      127.37     11.52 o
  -2   1   3      185.82      183.17     11.70 o
  -1   1   3        7.57        8.03      2.29 o
   0   1   3     4148.31     3724.62    132.08 o
   1   1   3     5651.51     5354.30    287.94 o
   2   1   3      234.60      181.21     11.63 o
  -4   2   3       17.50       44.41      5.02 o
  -3   2   3      241.75      267.20      9.43 o
  -2   2   3     1145.96     1104.63     42.49 o
  -1   2   3     1186.06     1153.70     43.06 o
   0   2   3     1056.21     1037.53     24.59 o
   2   2   3     1013.37      892.15     56.75 o
   3   2   3       11.01       20.84      5.02 o
   4   2   3       14.73       10.16      5.59 o
  -4   3   3        2.23        5.51      4.52 o
  -3   3   3      121.81      122.67      5.48 o
  -2   3   3      185.39      224.12      7.14 o
   0   3   3        9.39        1.56      0.82 o
   2   3   3      656.95      512.49     68.08 o
   4   3   3        1.65        9.30      5.51 o
  -4   4   3        5.00       36.52      4.91 o
  -3   4   3      144.51      144.10      6.14 o
  -2   4   3      371.17      419.73     13.12 o
  -1   4   3       13.79       19.75      1.90 o
   0   4   3      167.95      171.74      4.06 o
   1   4   3      674.17      657.47     18.42 o
   2   4   3      104.84       98.02      7.99 o
   3   4   3      216.48      180.62     14.91 o
   4   4   3       25.30       15.60      6.29 o
  -4   5   3       31.84       37.21      3.92 o
  -3   5   3       13.13        8.43      3.28 o
  -2   5   3     1290.30     1294.04     33.81 o
  -1   5   3       20.07       16.86      1.07 o
   0   5   3     1229.16     1325.02     25.88 o
   1   5   3      138.42      133.32      4.02 o
   2   5   3      705.94      641.15     26.38 o
   3   5   3       18.72       14.91      5.68 o
   4   5   3        0.61       -1.52      6.00 o
  -4   6   3       19.65       33.18      4.47 o
  -3   6   3       36.86      105.32      8.03 o
  -2   6   3      316.67      292.49      8.43 o
  -1   6   3      489.34      524.09     10.28 o
   0   6   3      447.00      525.26     13.00 o
   1   6   3       55.45       46.70      2.14 o
   2   6   3      204.82      144.98     12.88 o
   3   6   3      263.74      233.31     18.05 o
   4   6   3        2.02        1.11      6.40 o
  -4   7   3        7.92       13.74      7.87 o
  -3   7   3       33.46       38.71      2.98 o
  -2   7   3       51.58       45.83      5.38 o
  -1   7   3      133.83      156.75      3.87 o
   0   7   3        8.33       20.53      1.13 o
   1   7   3      671.38      621.20     15.08 o
   2   7   3      188.65      151.92     13.81 o
   3   7   3       83.60       72.13     10.10 o
   4   7   3       14.98       10.67      7.10 o
  -4   8   3      141.16      201.48      8.78 o
  -3   8   3        0.52        1.01      2.65 o
  -1   8   3      583.73      641.62     13.88 o
   0   8   3      192.98      228.33      5.78 o
   1   8   3      479.25      498.19     20.38 o
   2   8   3        0.25        4.12      3.32 o
   3   8   3       84.77       87.15     11.83 o
   4   8   3        0.07        7.04      7.16 o
  -4   9   3      175.83      253.18     10.26 o
  -3   9   3      135.86      270.17     11.67 o
  -2   9   3       18.25       32.82      4.75 o
  -1   9   3       32.72       37.38      1.94 o
   0   9   3      685.20      820.41     15.32 o
   1   9   3       11.48       12.07      1.44 o
   2   9   3       62.08       62.69      3.16 o
   3   9   3        4.40       -4.92      6.18 o
   4   9   3        8.09       -4.49      7.38 o
  -4  10   3      108.61      142.32      7.32 o
  -3  10   3        3.31      152.38     16.32 o
  -2  10   3       69.43       77.19      4.01 o
  -1  10   3      196.84      213.28      6.90 o
   0  10   3      141.26      153.74      3.92 o
   1  10   3      667.09      731.74     17.42 o
   2  10   3        0.54       -0.49      1.07 o
   3  10   3        6.20       13.12      7.22 o
   4  10   3        0.01        1.88      7.89 o
  -4  11   3        4.17       16.82      3.73 o
  -3  11   3      188.39      207.84      8.68 o
  -2  11   3      281.95      283.09      9.09 o
  -1  11   3       11.66       11.06      1.75 o
   0  11   3      154.01      140.65      4.10 o
   1  11   3      272.03      288.01      9.09 o
   2  11   3      135.59      129.96      4.77 o
   3  11   3        2.32        6.39      7.60 o
   4  11   3        0.74        1.42      8.65 o
  -4  12   3        0.31        2.07      3.31 o
  -3  12   3       94.87      101.94      5.92 o
  -2  12   3        4.59        0.40      2.73 o
  -1  12   3      124.47      122.63      4.45 o
   0  12   3      255.51      279.43      7.32 o
   1  12   3       53.59       54.76      3.82 o
   2  12   3      140.56      146.85      4.95 o
   3  12   3       14.51       15.40      2.48 o
  -3  13   3        5.15        0.52      2.67 o
  -2  13   3      178.85      180.93      7.22 o
  -1  13   3     1378.77     1566.76     33.20 o
   0  13   3        0.34       -0.70      1.50 o
   1  13   3       72.00       70.18      4.16 o
   2  13   3       42.85       45.17      2.70 o
   3  13   3        7.34        4.14      2.08 o
  -3  14   3       82.89      100.55     10.29 o
  -2  14   3      265.53      278.14      9.46 o
  -1  14   3      339.23      340.64     13.62 o
   0  14   3      303.76      335.35      9.40 o
   1  14   3       87.62       82.73      4.70 o
   2  14   3        1.61       -1.69      1.48 o
   3  14   3        1.78        2.45      2.68 o
  -3  15   3       49.77       57.79      6.93 o
  -2  15   3      735.71      838.39     46.80 o
  -1  15   3        0.72       -4.38      2.19 o
   0  15   3       14.92        7.82      1.87 o
   1  15   3        0.72       -0.99      2.18 o
   2  15   3       18.01       17.52      2.28 o
   3  15   3        6.84        6.08      2.41 o
  -3  16   3       37.85       31.90      4.96 o
  -2  16   3       80.49       90.78      5.91 o
  -1  16   3      662.97      670.77     22.28 o
   0  16   3       13.34       11.62      2.11 o
   1  16   3       21.04       23.09      3.28 o
   2  16   3        2.84        0.80      1.86 o
   3  16   3        9.85        6.70      4.50 o
  -3  17   3      288.15      281.15     11.49 o
  -2  17   3       43.87       31.49      4.22 o
  -1  17   3       16.60       12.89      3.46 o
   0  17   3       33.10       41.06      3.03 o
   1  17   3      226.36      184.64      8.55 o
   2  17   3       53.87       49.93      3.79 o
  -2  18   3       15.03        9.16      3.54 o
  -1  18   3      190.59      174.70      8.68 o
   0  18   3       98.55      103.10      6.40 o
   1  18   3        4.28        7.79      3.06 o
   2  18   3       23.34       19.69      2.85 o
  -2  19   3       16.03       12.74      4.50 o
  -1  19   3       51.54       52.29      5.16 o
   0  19   3       51.27       78.48      5.15 o
   1  19   3      109.69      108.78      6.80 o
   2  19   3       25.68       26.18      3.31 o
  -2  20   3      103.98       82.63      7.78 o
  -1  20   3        0.92       -2.31      3.45 o
   0  20   3       58.50       63.92      4.86 o
   1  20   3      160.31      156.63      8.58 o
  -1  21   3       13.65        3.64      4.78 o
   0  21   3        1.57       -1.18      6.59 o
   1  21   3        0.85       -1.39      3.35 o
  -4   0   4       33.72       20.51      6.35 o
  -3   0   4      529.98      475.30     28.90 o
  -2   0   4       24.51       24.44      2.92 o
  -1   0   4       17.92       11.44      2.56 o
   0   0   4      350.22      269.90      8.81 o
   1   0   4      246.81      194.56     17.53 o
  -4   1   4       40.17       44.54      5.25 o
  -3   1   4      194.47      223.72     15.32 o
  -2   1   4      602.51      608.46     18.43 o
  -1   1   4       68.90       60.84      2.86 o
   0   1   4      294.84      279.39      6.70 o
   1   1   4      404.37      393.07     14.77 o
   2   1   4     3283.07     3315.52    118.68 o
  -4   2   4       25.92       29.48      4.71 o
  -3   2   4       85.31      142.04     11.42 o
  -2   2   4        0.56       -0.29      0.80 o
  -1   2   4      190.34      162.23      6.39 o
   0   2   4       15.34       10.31      0.79 o
   1   2   4        7.62        0.91      0.74 o
   2   2   4     1854.16     1806.35     53.17 o
   3   2   4      357.83      272.93     18.90 o
  -4   3   4        1.27       -6.50      3.62 o
  -3   3   4      182.98      204.94      8.21 o
  -2   3   4       20.80       18.63      1.90 o
  -1   3   4      658.18      746.76     32.89 o
   0   3   4     1915.52     1891.83     32.58 o
   1   3   4        7.52        6.44      1.41 o
   2   3   4       89.42       55.93      6.67 o
   3   3   4     1578.74     1354.37     76.83 o
   4   3   4       15.29       12.02      6.06 o
  -4   4   4       29.65       39.37      5.20 o
  -3   4   4      200.57      226.64      8.47 o
  -2   4   4      433.89      397.14     13.80 o
  -1   4   4        9.02        3.11      0.80 o
   0   4   4      842.08      817.73     15.15 o
   1   4   4      242.25      248.01      5.35 o
   2   4   4        0.38        3.04      1.97 o
   3   4   4       78.63       72.39      9.06 o
   4   4   4       18.01        4.05      5.95 o
  -4   5   4       21.87       20.66      3.44 o
  -3   5   4       60.17       66.60      4.32 o
  -2   5   4      103.18      125.79     19.02 o
  -1   5   4       98.75      115.09      3.31 o
   0   5   4      783.28      854.02     17.06 o
   1   5   4      685.24      684.31     14.87 o
   2   5   4      503.56      480.83     29.29 o
   3   5   4        0.39        0.81      4.85 o
   4   5   4      172.84      149.02     14.54 o
  -4   6   4       24.42       33.13      4.20 o
  -3   6   4       28.68       25.70      2.97 o
  -2   6   4      225.87      227.97     11.41 o
  -1   6   4     1224.83     1272.75     24.73 o
   0   6   4       46.08       52.35      1.82 o
   1   6   4      443.15      464.29      9.71 o
   2   6   4      117.63      110.81     10.95 o
   3   6   4        0.63        4.30      5.67 o
   4   6   4       50.01       40.86      8.83 o
  -4   7   4      129.50      129.48      6.81 o
  -3   7   4      121.59      151.17      6.04 o
  -2   7   4      167.54       68.25      6.87 o
  -1   7   4       44.44       45.56      1.99 o
   0   7   4       32.22       45.47      1.67 o
   1   7   4      581.46      589.67     12.22 o
   2   7   4        4.28        3.36      4.77 o
   3   7   4      164.01      136.66     14.26 o
   4   7   4        7.98        2.34      7.09 o
  -4   8   4       40.53       69.87      9.02 o
  -3   8   4        2.87        0.86      2.31 o
  -2   8   4      181.93      234.72     13.93 o
  -1   8   4      380.14      415.76      9.35 o
   0   8   4       98.33      106.14      3.25 o
   1   8   4      106.95      108.60      4.12 o
   2   8   4      971.68      970.07     31.66 o
   3   8   4      239.34      214.88     18.28 o
   4   8   4        0.44      -11.07      6.72 o
  -4   9   4       34.39       71.44      9.64 o
  -3   9   4     1039.43     1134.13     35.01 o
  -2   9   4      473.65      460.53     13.12 o
  -1   9   4       35.79       34.69      2.32 o
   0   9   4        8.76        6.66      1.13 o
   1   9   4      555.65      496.65     13.98 o
   2   9   4      289.34      299.26     10.19 o
   3   9   4        3.84        2.92      6.86 o
   4   9   4        4.19       -0.48      7.53 o
  -4  10   4       62.68       80.60      8.70 o
  -3  10   4        4.89        3.61      2.91 o
  -2  10   4      760.62      752.16     20.48 o
  -1  10   4       42.46       40.48      2.36 o
   0  10   4       80.50       88.56      2.93 o
   1  10   4      302.01      297.08     11.41 o
   2  10   4      125.21      134.06      4.68 o
   3  10   4       76.97       73.96     11.79 o
   4  10   4        8.58        2.12      8.88 o
  -4  11   4        4.39       10.15      3.66 o
  -3  11   4        8.69       55.09      9.72 o
  -2  11   4      969.01      969.81     26.10 o
  -1  11   4      861.82      882.77     20.66 o
   0  11   4       12.66       10.57      1.50 o
   1  11   4        0.01       -0.20      1.71 o
   2  11   4      139.92      150.44      5.29 o
   3  11   4       23.08        3.46      8.09 o
   4  11   4        1.22       -0.08      9.28 o
  -4  12   4       51.55       53.33      5.25 o
  -3  12   4       65.37       66.62      8.39 o
  -2  12   4      225.12      206.40      7.50 o
  -1  12   4       63.64       57.98      2.89 o
   0  12   4      430.88      448.91     11.61 o
   1  12   4      110.75      109.26      5.06 o
   2  12   4       69.84       67.71      3.45 o
   3  12   4       49.68       45.07      3.47 o
  -3  13   4        4.52       -0.58      2.75 o
  -2  13   4       29.99       31.01      5.73 o
  -1  13   4        9.69        9.62      1.98 o
   0  13   4      954.01      971.60     23.29 o
   1  13   4       43.01       45.88      3.41 o
   2  13   4      100.79       91.35      3.89 o
   3  13   4        0.07        2.36      1.98 o
  -3  14   4       89.24      110.49     14.24 o
  -2  14   4       87.01       68.92      5.96 o
  -1  14   4      223.96      237.72      7.75 o
   0  14   4      621.97      667.65     16.71 o
   1  14   4        0.01       -3.82      1.91 o
   2  14   4        0.09       -0.62      1.60 o
   3  14   4       68.99       65.47      4.41 o
  -3  15   4      148.05      164.43      9.63 o
  -2  15   4      184.03      190.61     10.45 o
  -1  15   4      399.04      419.42     13.02 o
   0  15   4      339.80      315.69      9.23 o
   1  15   4      105.66       98.96      5.84 o
   2  15   4      118.33      105.99      5.21 o
   3  15   4       10.61       10.00      2.65 o
  -3  16   4       18.45       13.60      3.79 o
  -2  16   4       71.93       63.68      5.00 o
  -1  16   4      109.41      103.44      6.63 o
   0  16   4        0.10       -0.61      1.71 o
   1  16   4        9.32       11.78      2.92 o
   2  16   4       13.87        9.07      2.33 o
   3  16   4        4.22        6.86      2.66 o
  -3  17   4        4.17       36.54      8.84 o
  -2  17   4       68.85       63.87      5.24 o
  -1  17   4        0.08       -5.63      2.82 o
   0  17   4       47.05       56.63      4.21 o
   1  17   4      169.57      159.38      7.97 o
   2  17   4       19.03       14.36      2.51 o
  -2  18   4        6.70        2.64      3.32 o
  -1  18   4        0.12       -4.61      3.85 o
   0  18   4        0.71        0.82      2.45 o
   1  18   4        4.06        2.65      3.17 o
   2  18   4       10.48        5.44      2.37 o
  -2  19   4        8.41        1.10      4.56 o
  -1  19   4       10.64        0.90      3.40 o
   0  19   4       66.87       79.28      6.75 o
   1  19   4      137.63      136.53      7.68 o
   2  19   4       31.15       23.68      3.21 o
  -1  20   4       78.31       65.65      6.02 o
   0  20   4       13.01       10.61      3.13 o
   1  20   4        5.89       11.68      3.74 o
  -1  21   4      683.12      713.02     21.57 o
   0  21   4       51.57       51.33      7.22 o
   1  21   4        0.24       -4.31      3.83 o
  -4   1   5        5.84        4.82      3.87 o
  -2   1   5       15.69       12.53      1.51 o
  -1   1   5      198.50      184.95     10.31 o
   0   1   5      183.86      166.42      3.91 o
   1   1   5      848.14      839.99     28.27 o
   2   1   5     1471.77     1503.01     44.46 o
   3   1   5      122.06      107.81      9.85 o
  -4   2   5        7.72        7.44      4.59 o
  -3   2   5        7.32        2.44      6.37 o
  -2   2   5       17.24       16.08      1.85 o
  -1   2   5     2002.85     1994.71     47.89 o
   0   2   5       92.87       99.59      2.41 o
   1   2   5        1.00        0.48      0.80 o
   2   2   5      915.00      914.81     27.58 o
   3   2   5        0.21       -1.73      4.31 o
   4   2   5      122.06      111.58     11.61 o
  -4   3   5        4.33        0.25      4.09 o
  -3   3   5        1.66        6.20      2.57 o
  -2   3   5     1299.39     1307.71     34.61 o
  -1   3   5      814.62      747.07     15.20 o
   0   3   5     2744.89     2613.24     45.07 o
   1   3   5        8.91        8.32      1.04 o
   2   3   5       31.29       33.06      4.41 o
   3   3   5      515.55      520.61     32.00 o
   4   3   5       25.59       35.43      7.66 o
  -4   4   5       28.46       35.42      5.41 o
  -3   4   5        1.03        4.55      3.20 o
  -2   4   5        5.92        6.25      1.16 o
  -1   4   5      205.48      202.41      4.35 o
   0   4   5      876.46      924.15     18.16 o
   1   4   5        0.45       -0.04      0.67 o
   3   4   5       50.62       55.26      7.96 o
   4   4   5       41.35       61.43      9.36 o
  -4   5   5        0.60       -0.34      2.87 o
  -3   5   5       15.30       19.82      2.85 o
  -2   5   5      122.14      116.03      4.00 o
  -1   5   5     3745.56     3969.90     71.41 o
   0   5   5      624.15      648.46     10.74 o
   1   5   5       24.98       25.36      1.28 o
   2   5   5       37.44       36.39      6.21 o
   3   5   5      138.13      132.91     12.96 o
   4   5   5       18.57       17.10      7.71 o
  -4   6   5       28.22       23.29      3.69 o
  -3   6   5      101.66      113.06      6.26 o
  -2   6   5        6.69        5.52      1.45 o
  -1   6   5      433.46      497.76      9.60 o
   0   6   5       23.53       35.93      1.30 o
   1   6   5      732.45      732.41     16.59 o
   2   6   5       29.52       31.03      6.30 o
   3   6   5       54.82       51.24      8.84 o
   4   6   5       78.56       80.00     11.65 o
  -4   7   5       32.92       43.11      3.98 o
  -3   7   5        4.89        6.70      2.46 o
  -2   7   5      119.58       94.07      4.11 o
  -1   7   5        1.86        2.11      0.99 o
   0   7   5      219.78      228.72      4.68 o
   1   7   5       89.20       78.13      2.85 o
   2   7   5      110.97       93.87     11.32 o
   3   7   5        3.69        8.01      6.43 o
   4   7   5       25.80       31.13      9.28 o
  -4   8   5        1.22        4.76      6.51 o
  -3   8   5        1.56       -4.87      2.43 o
  -2   8   5      424.32      398.68     10.56 o
  -1   8   5      438.40      475.10     11.93 o
   0   8   5      675.78      750.32     15.19 o
   1   8   5        7.53        7.18      1.23 o
   2   8   5      231.88      227.28      9.95 o
   3   8   5       57.70       64.00     10.68 o
   4   8   5       34.40       36.51     10.32 o
  -4   9   5       81.71      102.55      9.72 o
  -3   9   5      703.30      876.59     27.37 o
  -2   9   5        0.13        0.47      1.86 o
  -1   9   5       36.55       29.11      1.89 o
   0   9   5       51.39       47.70      1.92 o
   1   9   5      372.08      363.93     11.63 o
   2   9   5        0.18       -0.06      1.71 o
   3   9   5        6.69       12.59      8.00 o
   4   9   5        0.11       -6.85      8.64 o
  -4  10   5        3.13       16.73      3.78 o
  -3  10   5       52.96       56.00      4.59 o
  -2  10   5       71.18       72.25      8.35 o
  -1  10   5       93.10      101.34      3.91 o
   0  10   5      332.30      350.60      7.81 o
   1  10   5      143.69      133.97      6.97 o
   2  10   5        0.10        0.28      3.34 o
   3  10   5       21.10       12.91      8.63 o
   4  10   5       13.17        4.38      9.46 o
  -4  11   5       12.06       14.18      4.01 o
  -3  11   5       80.00       76.58      8.29 o
  -2  11   5      956.15      941.79     25.48 o
  -1  11   5      331.03      337.23      8.97 o
   0  11   5        0.64        1.47      1.28 o
   1  11   5       53.67       49.53      2.75 o
   2  11   5       44.61       47.06      2.67 o
   3  11   5        6.20        7.81      8.85 o
  -4  12   5       22.17       32.13      4.65 o
  -3  12   5        5.48        7.60      3.09 o
  -2  12   5       57.46       54.01      3.71 o
  -1  12   5       42.63       39.95      2.56 o
   0  12   5      681.80      715.44     17.57 o
   1  12   5      235.74      206.15      6.57 o
   2  12   5      137.67      139.60      5.17 o
   3  12   5       19.40       20.49      2.51 o
  -3  13   5       23.46       24.50      5.30 o
  -2  13   5      228.63      223.15      8.12 o
  -1  13   5      506.10      522.83     12.32 o
   0  13   5      543.29      585.60     14.81 o
   1  13   5      240.64      241.55      7.51 o
   2  13   5       35.25       32.76      2.47 o
   3  13   5      109.83      118.96      6.09 o
  -3  14   5       26.49       34.03      4.49 o
  -2  14   5      144.55      140.14     11.90 o
  -1  14   5      754.73      789.21     19.92 o
   0  14   5      650.53      663.38     16.69 o
   1  14   5       11.64       13.36      2.85 o
   2  14   5       40.71       35.61      2.70 o
   3  14   5        2.58        2.43      2.12 o
  -3  15   5       84.83      109.33      8.26 o
  -2  15   5      148.07      156.36      7.73 o
  -1  15   5      307.58      342.17     13.68 o
   0  15   5      550.00      542.46     14.16 o
   1  15   5      142.14      122.35      6.50 o
   2  15   5        0.65        0.14      1.72 o
   3  15   5       17.72       17.43      2.80 o
  -3  16   5       66.82       61.42      5.35 o
  -2  16   5       40.67       35.84      4.19 o
  -1  16   5        2.21        1.45      3.06 o
   0  16   5        0.29       -0.35      2.51 o
   1  16   5        2.40        2.71      2.51 o
   2  16   5      108.87       93.36      4.90 o
   3  16   5        7.55        8.39      2.62 o
  -3  17   5        5.85        4.94      3.81 o
  -2  17   5      128.38      144.16     11.18 o
  -1  17   5       14.64       10.21      3.53 o
   0  17   5      486.16      495.51     15.32 o
   1  17   5       10.75       10.03      3.19 o
   2  17   5       11.08        8.31      2.38 o
  -2  18   5       21.94       18.43      4.81 o
  -1  18   5        0.07       -2.32      3.67 o
   0  18   5      122.76      133.79      6.58 o
   1  18   5       97.42      104.91      6.69 o
   2  18   5        5.88        1.92      2.19 o
  -2  19   5       26.08       22.04      4.45 o
  -1  19   5       29.48       24.10      5.38 o
   0  19   5       15.60       25.20      3.54 o
   1  19   5       19.52       14.39      3.72 o
   2  19   5        0.39        2.46      2.36 o
  -1  20   5      124.06      124.21      8.23 o
   0  20   5       35.29       31.06      3.93 o
   1  20   5       83.82       71.80      5.94 o
   0  21   5        4.36        0.82      5.35 o
  -4   0   6        0.02      -10.54      5.27 o
  -3   0   6       49.92       52.31      7.97 o
  -2   0   6     1719.75     1712.10     95.32 o
  -1   0   6      776.09      779.47     29.54 o
   0   0   6        0.05       -0.55      0.77 o
   1   0   6      246.69      247.10     29.12 o
   2   0   6        2.80        2.36      1.69 o
  -4   1   6      135.12      120.74      8.72 o
  -3   1   6       86.96       79.19      6.69 o
  -2   1   6       50.65       44.48      3.54 o
  -1   1   6      237.37      202.78      5.57 o
   0   1   6       54.56       48.54      1.75 o
   1   1   6        0.00       -1.13      0.57 o
   2   1   6       13.94       13.27      2.13 o
   3   1   6       14.30        7.35      4.57 o
  -4   2   6        1.58       -0.77      5.45 o
  -3   2   6       51.83       41.55      5.22 o
  -2   2   6       15.95       20.12      1.88 o
  -1   2   6     1416.12     1357.35     26.27 o
   0   2   6     1330.71     1175.39     23.62 o
   1   2   6      124.73      128.50      4.85 o
   2   2   6        6.09        2.26      6.99 o
   3   2   6      337.35      342.48     21.90 o
   4   2   6      296.86      334.16     22.16 o
  -4   3   6       53.57       44.61      5.95 o
  -3   3   6        3.74        3.55      3.63 o
  -2   3   6      996.39      994.26     23.75 o
  -1   3   6       80.53       86.94      2.30 o
   0   3   6      303.13      339.40      6.77 o
   1   3   6       35.77       36.54      1.88 o
   2   3   6       40.74       -0.97      1.55 o
   3   3   6       86.57       95.96     10.53 o
   4   3   6       71.31       71.31      9.53 o
  -4   4   6      274.17      257.23     13.71 o
  -3   4   6       22.40       19.89      2.96 o
  -2   4   6       43.81       47.65      2.82 o
  -1   4   6     1212.52     1183.66     20.50 o
   0   4   6      694.02      669.11     10.67 o
   1   4   6     1633.05     1483.40     30.86 o
   2   4   6       23.72       -0.26      2.52 o
   3   4   6       67.77       60.87      8.42 o
   4   4   6      188.95      180.64     15.83 o
  -4   5   6       14.81       10.03      7.77 o
  -3   5   6       14.85       17.84      3.08 o
  -2   5   6      310.85      310.23      9.21 o
  -1   5   6       21.79       24.58      1.25 o
   0   5   6      598.83      682.50     11.37 o
   1   5   6      209.99      202.59      5.40 o
   2   5   6       11.96       14.80      5.12 o
   3   5   6      120.59      142.19     13.33 o
   4   5   6       23.61       28.75      8.27 o
  -4   6   6        2.12       -4.72      3.21 o
  -3   6   6      191.45      186.31      8.00 o
  -2   6   6        2.72        0.49      1.52 o
  -1   6   6      648.56      665.62     12.57 o
   0   6   6      425.00      450.22      7.49 o
   1   6   6       18.74       14.33      1.23 o
   2   6   6      175.17      184.67      9.55 o
   3   6   6       11.36       11.09      6.39 o
   4   6   6        3.96       -3.97      6.81 o
  -4   7   6       41.29       27.48      3.72 o
  -3   7   6       14.93       12.84      6.32 o
  -2   7   6      426.75      447.59     12.81 o
  -1   7   6      315.36      363.07      9.38 o
   0   7   6     1002.36     1002.31     16.52 o
   1   7   6       29.00       31.59      1.81 o
   2   7   6        6.46        4.05      1.65 o
   3   7   6       50.73       53.93      9.51 o
   4   7   6        0.46        0.70      7.52 o
  -4   8   6        5.98        0.36      3.00 o
  -3   8   6        3.69       -5.50      4.84 o
  -2   8   6      257.43      275.20      8.72 o
  -1   8   6      143.61      156.43      4.22 o
   0   8   6      211.33      190.91      5.14 o
   1   8   6       48.44       43.13      2.20 o
   2   8   6       13.32        7.96      2.10 o
   3   8   6      152.49      178.21     16.65 o
   4   8   6       51.55       60.71     11.92 o
  -4   9   6        6.71       13.19      6.62 o
  -3   9   6      129.05      183.79     14.44 o
  -2   9   6      537.23      505.30     13.63 o
  -1   9   6       25.12       19.21      1.76 o
   0   9   6       42.35       38.68      2.15 o
   1   9   6       33.31       39.26      3.11 o
   2   9   6       64.11       63.91      6.54 o
   3   9   6       35.79       37.34      9.42 o
   4   9   6       39.86       48.27     11.57 o
  -4  10   6       26.97       24.74      4.27 o
  -3  10   6       12.19       15.54      4.78 o
  -2  10   6      420.84      369.82     11.33 o
  -1  10   6      106.07      105.95      3.81 o
   0  10   6       21.19       18.38      1.97 o
   1  10   6       31.53       28.97      2.44 o
   2  10   6      410.99      413.50     13.84 o
   3  10   6      114.85      125.02     15.33 o
  -4  11   6       71.28       80.78      6.39 o
  -3  11   6      206.74      202.89      9.21 o
  -2  11   6       45.99       29.25      3.03 o
  -1  11   6      757.49      739.73     16.42 o
   0  11   6      143.90      129.58      5.57 o
   1  11   6       95.11       78.99      3.35 o
   2  11   6      235.04      232.89      8.90 o
   3  11   6       26.29       24.74      3.50 o
  -3  12   6       27.03       18.70      3.90 o
  -2  12   6        0.84        2.84      2.22 o
  -1  12   6     1857.70     1849.70     39.01 o
   0  12   6      544.52      533.46     13.63 o
   1  12   6      448.99      420.39     10.22 o
   2  12   6        8.40       11.79      2.04 o
   3  12   6        2.93        6.19      2.10 o
  -3  13   6        0.30       -6.37      3.19 o
  -2  13   6       78.09       71.63      4.93 o
  -1  13   6       17.76       18.48      2.24 o
   0  13   6      475.05      443.75     11.89 o
   1  13   6       58.72       57.05      3.06 o
   2  13   6       76.97       76.08      3.75 o
   3  13   6       75.82       77.76      5.73 o
  -3  14   6       12.63        9.04      4.36 o
  -2  14   6        4.06       -4.74      2.74 o
  -1  14   6      742.27      735.99     18.81 o
   0  14   6        0.03       -3.15      1.85 o
   1  14   6      979.97      919.60     25.00 o
   2  14   6       64.07       65.34      3.66 o
   3  14   6        7.72        6.35      2.44 o
  -3  15   6        1.49        0.07      3.36 o
  -2  15   6      387.15      402.88     23.54 o
  -1  15   6        3.14        1.53      2.65 o
   0  15   6        2.31        1.58      2.87 o
   1  15   6       36.49       30.79      2.98 o
   2  15   6       27.22       22.40      2.45 o
   3  15   6       39.67       30.59      3.43 o
  -3  16   6      151.12      150.60      8.50 o
  -2  16   6        7.83        1.54      3.20 o
  -1  16   6        2.55        1.55      3.17 o
   0  16   6      156.03      141.53      7.53 o
   1  16   6        0.75        1.33      2.06 o
   2  16   6       18.28       17.33      2.43 o
  -2  17   6       14.35       13.86      3.74 o
  -1  17   6       56.15       43.46      4.80 o
   0  17   6       28.89       27.81      3.28 o
   1  17   6       13.00       10.55      4.39 o
   2  17   6       42.83       32.99      3.18 o
  -2  18   6      368.74      379.70     18.92 o
  -1  18   6      152.69      142.79      8.41 o
   0  18   6        3.55        2.59      2.63 o
   1  18   6       31.05       35.86      3.56 o
   2  18   6      170.01      147.66      6.66 o
  -2  19   6       21.09       24.01      4.62 o
  -1  19   6        1.83        1.62      3.62 o
   0  19   6       57.16       62.64      4.77 o
   1  19   6       92.04       82.46      5.42 o
  -1  20   6       24.73       18.70      8.78 o
   0  20   6      255.54      260.44     10.10 o
   1  20   6        0.24        3.28      2.74 o
   0  21   6       99.34      102.49     21.52 o
  -4   1   7       27.79       25.39      5.41 o
  -3   1   7        5.76        3.95      3.53 o
  -2   1   7       30.65       25.29      4.35 o
  -1   1   7       39.31       36.97      1.72 o
   0   1   7     1270.44     1151.13     23.14 o
   1   1   7        0.02       -1.27      0.64 o
   2   1   7       72.46       69.40      2.53 o
   3   1   7        9.33       -6.94      4.11 o
  -4   2   7       13.11       -1.79      7.90 o
  -3   2   7       90.24       85.88      7.23 o
  -2   2   7       52.57       37.85      2.52 o
  -1   2   7      676.84      670.35     12.57 o
   0   2   7      140.88      142.66      3.84 o
   1   2   7      727.54      722.85     17.53 o
   2   2   7        0.41       -1.74      0.98 o
   3   2   7      406.59      382.65     23.51 o
  -4   3   7        0.15       -3.19      5.52 o
  -3   3   7       15.45       13.57      3.15 o
  -2   3   7        9.48        6.84      1.78 o
  -1   3   7      183.57      196.43      4.32 o
   0   3   7      439.84      427.24      8.49 o
   1   3   7        6.46        4.02      0.98 o
   2   3   7        0.12       -0.19      1.26 o
   3   3   7       51.11       51.78      7.35 o
   4   3   7        4.27        6.61      5.34 o
  -4   4   7      480.88      497.18     23.04 o
  -3   4   7        4.85        6.60      2.91 o
  -2   4   7       11.98       10.12      1.70 o
  -1   4   7     1043.25     1108.31     20.34 o
   0   4   7        0.83        3.54      0.70 o
   1   4   7      268.39      277.12      7.42 o
   2   4   7        2.78        6.49      2.19 o
   3   4   7      251.74      279.28     19.22 o
   4   4   7      138.47      119.94     11.96 o
  -4   5   7        8.57        0.04      4.78 o
  -3   5   7       43.21       49.18      4.35 o
  -2   5   7        0.40        0.49      1.35 o
  -1   5   7      330.86      350.54      7.08 o
   0   5   7      537.04      505.13      9.70 o
   1   5   7      457.67      502.70     10.70 o
   2   5   7       48.12       51.68      2.90 o
   3   5   7        3.34        2.57      5.39 o
   4   5   7       11.06       18.28      7.18 o
  -4   6   7       46.74       38.99      5.47 o
  -3   6   7       12.56        9.77      2.89 o
  -2   6   7      182.97      200.60      6.83 o
  -1   6   7      104.79       84.66      3.04 o
   0   6   7     1451.91     1478.52     26.98 o
   1   6   7      253.92      244.66      6.36 o
   2   6   7       31.14       36.19      4.31 o
   3   6   7       39.56       44.66      8.46 o
   4   6   7       68.64       69.05     10.63 o
  -4   7   7       38.01       31.79      6.26 o
  -3   7   7       26.59       18.14      3.62 o
  -2   7   7       25.28       20.55      3.88 o
  -1   7   7      673.84      665.41     12.71 o
   0   7   7      360.61      362.81      6.99 o
   1   7   7      146.82      150.97      5.11 o
   2   7   7      118.97      105.69      5.00 o
   3   7   7        7.11        3.81      6.97 o
   4   7   7       10.05        2.77      7.80 o
  -4   8   7        2.09        1.43      3.10 o
  -3   8   7       38.22       34.78      4.32 o
  -2   8   7       81.50       59.81      4.89 o
  -1   8   7       40.65       48.92      2.20 o
   0   8   7       28.50       24.26      1.64 o
   1   8   7      292.25      295.08      8.22 o
   2   8   7        1.23        0.77      1.93 o
   3   8   7       92.54       88.84     12.24 o
   4   8   7       23.76       26.40      9.32 o
  -4   9   7        0.15       -1.60      3.15 o
  -3   9   7       41.28       41.35      3.94 o
  -2   9   7      160.32      136.36      5.35 o
  -1   9   7      560.95      545.07     12.37 o
   0   9   7      199.18      207.21      4.60 o
   1   9   7       71.41       65.36      3.30 o
   2   9   7        0.41       -0.90      2.60 o
   3   9   7       79.01       81.00     12.59 o
  -4  10   7       20.86       17.03      4.28 o
  -3  10   7      115.44       96.44      5.67 o
  -2  10   7      869.76      819.29     20.37 o
  -1  10   7      225.39      229.93      6.31 o
   0  10   7      189.59      192.87      4.80 o
   1  10   7      196.31      181.91      5.37 o
   2  10   7      248.70      259.63     10.02 o
   3  10   7        2.44       -2.93      8.12 o
  -4  11   7       21.69       27.50      4.84 o
  -3  11   7       24.45       26.07      5.07 o
  -2  11   7        0.07       -2.14      1.83 o
  -1  11   7      477.05      478.84     11.37 o
   0  11   7       33.41       28.01      2.04 o
   1  11   7      211.90      203.95      5.96 o
   2  11   7       59.06       58.62      6.11 o
   3  11   7       36.50       43.13      4.42 o
  -3  12   7        2.46       -3.10      3.18 o
  -2  12   7        0.06       -3.95      1.97 o
  -1  12   7     1668.51     1682.15     35.72 o
   0  12   7      177.26      170.52      5.41 o
   1  12   7      675.89      662.36     15.12 o
   2  12   7       16.76       16.90      2.72 o
   3  12   7        0.34       -1.03      2.92 o
  -3  13   7        0.32        2.43      3.03 o
  -2  13   7        0.66       -4.05      2.69 o
  -1  13   7       22.17       18.12      2.60 o
   0  13   7      411.49      396.56     12.62 o
   1  13   7      119.16      114.86      4.38 o
   2  13   7      159.57      158.05      7.95 o
   3  13   7       40.41       39.21      3.54 o
  -3  14   7       64.25       67.52      5.81 o
  -2  14   7       61.46       52.87      4.69 o
  -1  14   7       74.71       72.57      4.65 o
   0  14   7      550.85      524.30     18.00 o
   1  14   7       80.12       77.60      4.35 o
   2  14   7      144.51      127.07      4.80 o
   3  14   7        1.86        4.30      2.44 o
  -3  15   7       21.59       21.43      4.15 o
  -2  15   7       23.62       19.42      3.75 o
  -1  15   7        7.90        4.55      2.77 o
   0  15   7        0.02       -3.44      2.48 o
   1  15   7      164.97      151.72      6.26 o
   2  15   7       19.45       18.51      2.21 o
   3  15   7        6.51        6.65      2.61 o
  -3  16   7       10.01        6.16      6.22 o
  -2  16   7      254.71      269.70     11.30 o
  -1  16   7       16.79       13.04      3.16 o
   0  16   7        5.73        5.10      2.93 o
   1  16   7      489.18      462.82     13.96 o
   2  16   7        7.73        6.22      2.05 o
  -2  17   7        0.69       -0.41      3.38 o
  -1  17   7       48.73       50.63      5.22 o
   0  17   7       51.36       47.44      4.67 o
   1  17   7      183.85      174.55      7.14 o
   2  17   7       28.87       29.53      3.05 o
  -2  18   7        0.95       -4.02      3.60 o
  -1  18   7       68.73       63.89      5.93 o
   0  18   7        6.85        6.70      3.29 o
   1  18   7       16.40       21.39      3.06 o
   2  18   7        1.05        1.39      2.19 o
  -1  19   7        2.58       -2.34      7.53 o
   0  19   7      115.53      115.34      6.41 o
   1  19   7        3.87        2.35      2.55 o
  -1  20   7        1.72        7.42      8.67 o
   0  20   7      138.87      131.11      7.07 o
  -4   0   8        1.39      -10.62      6.03 o
  -3   0   8      426.38      385.04     26.04 o
  -2   0   8      235.94      214.46      9.96 o
  -1   0   8       97.51      113.34      3.86 o
   0   0   8      714.64      665.24     18.18 o
   1   0   8      109.23       89.95      4.36 o
   2   0   8        2.87        2.57      3.88 o
   3   0   8       33.49       26.42      4.77 o
  -4   1   8        0.26       -8.61      4.31 o
  -3   1   8      116.34      103.58      8.42 o
  -2   1   8       74.03       61.81      3.20 o
  -1   1   8      621.71      617.55     11.68 o
   0   1   8      352.80      360.53      6.92 o
   1   1   8      291.24      248.33      6.10 o
   2   1   8        2.11        1.41      1.47 o
   3   1   8       38.32       27.08      3.29 o
  -4   2   8      113.90       99.18     14.89 o
  -3   2   8       33.96       21.08      5.04 o
  -2   2   8       99.19       80.21      3.28 o
  -1   2   8       96.96      114.39      2.81 o
   0   2   8      788.58      763.22     12.93 o
   1   2   8      503.00      477.63     10.07 o
   2   2   8       35.55       32.02      4.74 o
   3   2   8        5.56       -7.10      4.07 o
   4   2   8        2.33       -2.19      4.67 o
  -4   3   8      143.53      127.01     10.23 o
  -3   3   8      560.29      556.75     24.90 o
  -2   3   8       14.20       12.32      1.78 o
  -1   3   8      183.06      169.85      3.69 o
   0   3   8       68.15       59.28      1.89 o
   1   3   8      134.33      128.94      4.08 o
   2   3   8      180.99      158.22      5.19 o
   3   3   8       45.18       45.21      6.49 o
   4   3   8       45.06       35.15      6.77 o
  -4   4   8      176.45      213.38     32.28 o
  -3   4   8      139.34      118.82      6.72 o
  -2   4   8        1.04       -2.17      1.43 o
  -1   4   8      983.05      990.41     21.46 o
   0   4   8      517.89      469.17      7.80 o
   1   4   8      509.02      477.81     11.06 o
   2   4   8       55.05       45.91      2.73 o
   3   4   8        8.07        1.74      4.90 o
   4   4   8       38.16       25.50      7.07 o
  -4   5   8        2.53       -1.41      4.89 o
  -3   5   8      229.34      212.01      9.18 o
  -2   5   8      181.92      170.63      6.15 o
  -1   5   8       21.46       17.79      1.66 o
   0   5   8      161.71      139.27      3.14 o
   1   5   8        1.33       -0.16      1.09 o
   2   5   8      357.15      342.20      9.69 o
   3   5   8       12.66        8.62      5.53 o
   4   5   8        1.87        0.39      5.50 o
  -4   6   8      202.36      202.04      9.64 o
  -3   6   8        8.94        8.38      3.36 o
  -2   6   8       39.90       35.77      2.76 o
  -1   6   8        0.42       -0.26      0.87 o
   0   6   8     1559.53     1597.76     25.85 o
   1   6   8      103.57      105.00      4.02 o
   2   6   8      105.59      110.79      4.56 o
   3   6   8        0.43       -4.65      5.63 o
   4   6   8        7.82        3.03      6.07 o
  -4   7   8       60.85       57.01      5.39 o
  -3   7   8        1.00       -4.41      2.90 o
  -2   7   8        8.44        2.39      1.90 o
  -1   7   8      601.75      628.42     12.17 o
   0   7   8       19.73       25.41      1.48 o
   1   7   8      833.81      834.08     20.34 o
   2   7   8        0.00       -4.74      2.37 o
   3   7   8       36.46       36.91      8.36 o
   4   7   8        0.02       -9.50      6.24 o
  -4   8   8        1.62       -2.38      3.20 o
  -3   8   8        1.34       -5.74      2.87 o
  -2   8   8        5.71       -0.62      1.90 o
  -1   8   8       81.10       91.52      3.23 o
   0   8   8       14.38        9.06      1.32 o
   1   8   8        9.11       10.25      1.55 o
   2   8   8       39.76       40.40      2.95 o
   3   8   8        3.60        4.40      7.00 o
  -4   9   8       21.83       23.71      4.04 o
  -3   9   8       22.45       18.27      4.01 o
  -2   9   8        3.14       -2.63      4.56 o
  -1   9   8       12.79       10.24      1.71 o
   0   9   8       12.60        6.18      1.28 o
   1   9   8       46.67       42.85      2.48 o
   2   9   8        0.25       -3.70      1.85 o
   3   9   8       17.11       16.74      8.28 o
  -4  10   8        2.29       -1.32      4.87 o
  -3  10   8      152.04      138.61      6.98 o
  -2  10   8      459.88      434.60     10.92 o
  -1  10   8      317.23      301.01      7.17 o
   0  10   8       25.75       30.75      1.95 o
   1  10   8        7.84        4.73      1.86 o
   2  10   8        7.00        1.08      2.13 o
   3  10   8       18.40       22.17      3.55 o
  -3  11   8       40.59       42.23      4.33 o
  -2  11   8      123.09      114.96      5.39 o
  -1  11   8       53.89       65.19      7.50 o
   0  11   8      197.09      189.52      6.38 o
   1  11   8      109.41       97.73      3.96 o
   2  11   8      133.64      123.81      5.41 o
   3  11   8      235.19      258.53      9.62 o
  -3  12   8        0.89       -0.53      2.91 o
  -2  12   8       12.39       10.53      2.49 o
  -1  12   8      167.01      155.33      5.28 o
   0  12   8     2473.02     2400.57     62.31 o
   1  12   8      107.36      107.78      4.20 o
   2  12   8        0.72       -0.42      2.21 o
   3  12   8       81.93       84.12      5.00 o
  -3  13   8      140.40      141.37      7.81 o
  -2  13   8        0.81        0.56      2.33 o
  -1  13   8        1.91       -0.08      1.84 o
   0  13   8        9.75        7.95      2.25 o
   1  13   8      195.40      175.54      5.72 o
   2  13   8      340.86      334.67     10.65 o
   3  13   8        1.28        3.47      2.37 o
  -3  14   8        0.19       -2.03      3.28 o
  -2  14   8       11.52        3.09      3.14 o
  -1  14   8      337.83      337.98     11.26 o
   0  14   8      196.85      174.62      6.91 o
   1  14   8      334.55      330.85     10.58 o
   2  14   8       29.43       31.69      3.16 o
   3  14   8       79.97       81.22      5.76 o
  -3  15   8       19.07       11.99      4.04 o
  -2  15   8       50.09       47.43      3.95 o
  -1  15   8      127.53      132.97      6.77 o
   0  15   8       54.47       53.96      3.91 o
   1  15   8       47.84       48.75      3.70 o
   2  15   8      123.18      122.75      4.86 o
  -2  16   8       68.01       66.91      4.59 o
  -1  16   8       18.06       15.61      3.41 o
   0  16   8        7.66        2.83      2.30 o
   1  16   8       14.11       12.84      4.47 o
   2  16   8       70.79       64.64      4.11 o
  -2  17   8       59.70       59.24      6.33 o
  -1  17   8      286.89      317.80     13.41 o
   0  17   8       38.05       38.91      3.66 o
   1  17   8       85.42       81.82      4.96 o
   2  17   8       14.68       13.33      2.51 o
  -2  18   8      101.47       98.23      7.07 o
  -1  18   8       80.31       77.38     11.86 o
   0  18   8      124.07      116.53      5.98 o
   1  18   8       14.56       15.07      4.34 o
  -1  19   8      289.85      306.02     24.58 o
   0  19   8       15.37        8.82      3.07 o
   1  19   8       90.73       89.03      5.43 o
   0  20   8        1.63       -0.40      2.70 o
  -4   1   9       81.61       77.08     11.84 o
  -3   1   9       87.84       73.28      7.48 o
  -2   1   9      816.37      771.74     21.53 o
  -1   1   9       20.75       13.90      1.16 o
   0   1   9      286.59      266.63      5.42 o
   1   1   9      391.20      331.06      9.28 o
   2   1   9       36.49       39.35      3.70 o
   3   1   9       20.05       18.71      2.15 o
   4   1   9       20.96       20.60      5.27 o
  -4   2   9       66.63       60.47      7.87 o
  -3   2   9       42.51       36.94      5.91 o
  -2   2   9      128.01      122.46      4.95 o
  -1   2   9      503.97      465.22     10.64 o
   0   2   9       52.24       47.41      1.74 o
   1   2   9       25.71       26.53      2.22 o
   2   2   9       29.04       24.85      2.27 o
   3   2   9        0.96        0.64      1.77 o
   4   2   9       10.42        8.11      4.79 o
  -4   3   9       93.73       83.74     12.70 o
  -3   3   9      366.83      379.85     18.76 o
  -2   3   9        5.15        3.22      1.27 o
  -1   3   9        0.01       -0.92      0.67 o
   0   3   9      734.08      754.79     12.15 o
   1   3   9       25.78       25.12      2.21 o
   2   3   9      179.25      183.86      5.91 o
   3   3   9        4.14        1.91      2.15 o
   4   3   9        8.25        3.73      3.70 o
  -4   4   9       13.18        8.48      5.25 o
  -3   4   9      448.80      431.58     15.51 o
  -2   4   9        4.15       -0.60      2.04 o
  -1   4   9        0.00       -0.33      0.80 o
   0   4   9      820.16      837.61     13.39 o
   1   4   9       17.22       10.75      2.24 o
   2   4   9       34.14       27.76      2.48 o
   3   4   9       54.36       56.22      9.44 o
   4   4   9       59.51       65.13      6.07 o
  -4   5   9      204.11      212.76     13.58 o
  -3   5   9       18.42        9.37      5.79 o
  -2   5   9        1.92       -0.13      1.71 o
  -1   5   9       54.98       66.26      2.47 o
   0   5   9      148.98      149.73      3.41 o
   1   5   9      104.99      120.14      4.70 o
   2   5   9       45.45       46.09      3.28 o
   3   5   9        2.95        4.98      3.87 o
   4   5   9        8.88        4.17      5.99 o
  -4   6   9        4.15        9.29      8.02 o
  -3   6   9      287.76      258.52     10.72 o
  -2   6   9       53.49       62.61      3.69 o
  -1   6   9      152.73      177.67      4.40 o
   0   6   9       55.25       53.30      2.02 o
   1   6   9      145.93      148.83      6.48 o
   2   6   9      240.72      252.32      7.83 o
   3   6   9        0.54        4.56      4.01 o
  -4   7   9        8.50        6.02      6.38 o
  -3   7   9        6.77        2.10      3.26 o
  -2   7   9       50.38       46.08      3.31 o
  -1   7   9      158.18      140.49      4.06 o
   0   7   9      127.81      131.71      3.91 o
   1   7   9      320.21      330.29      8.63 o
   2   7   9       61.88       60.82      3.57 o
   3   7   9        7.56       10.53      4.66 o
  -4   8   9       20.66       12.83      4.95 o
  -3   8   9       40.52       33.40      4.51 o
  -2   8   9        0.08       -3.77      2.09 o
  -1   8   9        1.10        0.30      1.20 o
   0   8   9      352.38      329.19      7.52 o
   1   8   9       18.74       20.06      2.23 o
   2   8   9      192.49      196.86      7.95 o
   3   8   9       29.60       32.29      3.39 o
  -4   9   9        7.05        6.49      3.79 o
  -3   9   9       24.36       13.87      4.05 o
  -2   9   9       10.69        5.11      2.15 o
  -1   9   9      142.59      131.59      4.61 o
   0   9   9      431.12      432.40      9.00 o
   1   9   9       76.96       84.04      3.66 o
   2   9   9       42.43       40.24      3.18 o
   3   9   9       69.44       71.62      7.37 o
  -3  10   9      123.85      125.96      6.86 o
  -2  10   9      148.63      140.69      6.04 o
  -1  10   9      417.04      410.46      9.24 o
   0  10   9        2.03        0.42      1.78 o
   1  10   9        2.14       -2.03      2.44 o
   2  10   9      157.91      162.60      6.30 o
   3  10   9       10.20        8.11      6.45 o
  -3  11   9        1.20       -0.49      2.76 o
  -2  11   9       64.36       48.24      3.57 o
  -1  11   9      234.96      224.03      5.96 o
   0  11   9       38.11       26.89      4.08 o
   1  11   9        1.17       -0.12      2.47 o
   2  11   9      166.79      158.51      6.30 o
   3  11   9       98.24      106.12      5.04 o
  -3  12   9        0.55       -4.09      2.95 o
  -2  12   9        3.22        0.90      2.30 o
  -1  12   9        0.00       -1.39      1.51 o
   0  12   9     1188.40     1140.92     30.72 o
   1  12   9      300.42      291.22      8.38 o
   2  12   9        0.37       -3.97      5.14 o
   3  12   9       32.81       33.02      3.24 o
  -3  13   9      149.84      157.56      9.65 o
  -2  13   9        0.15       -1.29      2.38 o
  -1  13   9       34.23       30.19      4.28 o
   0  13   9      537.27      536.02     15.72 o
   1  13   9      153.36      147.26      6.16 o
   2  13   9      277.45      293.73     14.97 o
   3  13   9        0.27        2.02      4.19 o
  -3  14   9       64.09       65.80      5.79 o
  -2  14   9        6.07        7.00      2.82 o
  -1  14   9       28.14       31.51      3.05 o
   0  14   9       15.04       14.14      2.60 o
   1  14   9      176.94      175.58      7.47 o
   2  14   9       13.74       13.68      2.93 o
  -3  15   9        3.52        4.71      6.07 o
  -2  15   9       88.54       82.30      6.13 o
  -1  15   9        2.82        3.72      2.39 o
   0  15   9      114.39      108.09      5.44 o
   1  15   9      110.38      104.02      5.70 o
   2  15   9       30.04       32.02      2.65 o
  -2  16   9        6.92        4.12      2.98 o
  -1  16   9      208.28      214.74      8.59 o
   0  16   9        0.00        1.61      2.22 o
   1  16   9       10.93        9.75      2.66 o
   2  16   9      215.19      195.61      7.74 o
  -2  17   9        2.45        4.59      3.35 o
  -1  17   9      114.90      131.37     10.60 o
   0  17   9       73.74       77.03      4.97 o
   1  17   9      102.42       95.06      5.77 o
   2  17   9       16.78       20.46      2.66 o
  -1  18   9       45.18       51.85     10.84 o
   0  18   9       69.18       76.74      5.85 o
   1  18   9       12.50       10.89      2.96 o
  -1  19   9       22.29        9.37      8.75 o
   0  19   9      116.23      121.88      5.81 o
  -4   0  10       12.77        9.90      7.78 o
  -3   0  10       15.66        1.29      6.27 o
  -2   0  10      580.55      519.57     21.41 o
  -1   0  10      302.58      272.32     10.24 o
   0   0  10       54.33       51.96      2.64 o
   1   0  10        1.97       -4.75      2.37 o
   2   0  10      218.31      204.89     11.55 o
   3   0  10        2.35        0.79      2.59 o
   4   0  10        3.93        3.31      4.61 o
  -4   1  10       64.38       56.27      7.57 o
  -3   1  10        2.85       -4.57      4.43 o
  -2   1  10      164.24      160.24      6.07 o
  -1   1  10       87.32       76.72      2.62 o
   0   1  10       59.63       66.35      2.85 o
   1   1  10      384.42      361.44     10.11 o
   2   1  10       98.30       77.36      3.70 o
   3   1  10        6.47        4.60      1.89 o
   4   1  10       33.76       27.12      3.80 o
  -4   2  10       11.33        7.86      5.60 o
  -3   2  10       32.15       24.21      5.68 o
  -2   2  10        0.07       -2.62      1.31 o
  -1   2  10        0.10       -0.80      1.18 o
   0   2  10        0.72       -1.09      0.87 o
   1   2  10        7.23        5.38      1.93 o
   2   2  10       86.00       76.17      3.67 o
   3   2  10        3.63        1.66      1.86 o
   4   2  10        2.90       -3.16      3.43 o
  -4   3  10        0.03       -7.84      5.96 o
  -3   3  10     1182.35     1165.77     48.58 o
  -2   3  10      711.89      712.35     21.25 o
  -1   3  10      136.28      122.28      3.61 o
   0   3  10      125.98      130.18      3.34 o
   1   3  10       26.68       26.06      2.43 o
   2   3  10       25.97       23.66      2.37 o
   3   3  10       45.08       33.32      2.80 o
  -4   4  10        0.15        0.17      7.52 o
  -3   4  10        1.81       -2.88      4.53 o
  -2   4  10      510.68      492.55     12.66 o
  -1   4  10        5.43        2.03      0.99 o
   0   4  10      246.81      238.76      5.10 o
   1   4  10      188.71      197.89      6.52 o
   2   4  10        3.15       -0.87      1.85 o
   3   4  10       47.87       42.29      3.36 o
  -4   5  10      292.34      311.04     17.37 o
  -3   5  10       75.28       59.23      5.17 o
  -2   5  10      295.88      251.65      9.71 o
  -1   5  10      184.34      159.76      4.15 o
   0   5  10       89.57       89.41      2.82 o
   1   5  10        1.82        2.94      1.39 o
   2   5  10      237.87      224.57      7.17 o
   3   5  10       27.15       24.76      2.92 o
  -4   6  10       27.54       14.25      6.38 o
  -3   6  10       39.45       31.14      4.24 o
  -2   6  10      209.63      186.94      6.98 o
  -1   6  10        0.56        0.56      1.10 o
   0   6  10       83.78       76.38      2.78 o
   1   6  10      869.59      890.77     20.70 o
   2   6  10       71.44       69.87      3.82 o
   3   6  10       52.81       51.63      3.83 o
  -4   7  10        1.80        5.29      5.77 o
  -3   7  10      200.01      193.60      9.37 o
  -2   7  10       44.38       37.97      3.21 o
  -1   7  10       91.37       70.48      2.89 o
   0   7  10      196.23      210.62      5.39 o
   1   7  10      151.75      156.31      5.08 o
   2   7  10      122.16      113.50      4.93 o
   3   7  10       43.07       42.81      6.23 o
  -4   8  10       12.55        9.87      4.44 o
  -3   8  10       76.66       60.43      5.71 o
  -2   8  10       23.66       16.38      2.52 o
  -1   8  10       85.18       77.50      3.14 o
   0   8  10       20.37       21.21      1.84 o
   1   8  10       21.02       21.19      2.07 o
   2   8  10       31.86       33.27      3.46 o
   3   8  10       17.47       17.24      2.59 o
  -3   9  10       11.72        2.46      4.67 o
  -2   9  10      455.10      435.20     13.20 o
  -1   9  10       40.68       43.29      3.00 o
   0   9  10       19.37       19.02      1.88 o
   1   9  10       27.49       32.90      2.44 o
   2   9  10      140.93      147.15      5.95 o
   3   9  10       24.83       26.13      2.89 o
  -3  10  10       21.49       26.74      4.28 o
  -2  10  10      125.63      115.37      5.69 o
  -1  10  10      361.21      322.63      7.96 o
   0  10  10        3.44        3.28      2.76 o
   1  10  10      454.13      451.70     11.61 o
   2  10  10       10.63        9.31      2.50 o
   3  10  10       43.22       47.43      5.83 o
  -3  11  10       86.27       92.06      6.36 o
  -2  11  10        3.54        8.33      2.67 o
  -1  11  10       27.15       26.52      2.14 o
   0  11  10      186.92      189.97     12.12 o
   1  11  10      852.01      849.31     20.27 o
   2  11  10      170.62      179.13      7.21 o
   3  11  10        5.03        2.11      2.51 o
  -3  12  10        5.48       -2.37      3.14 o
  -2  12  10       37.36       33.13      3.38 o
  -1  12  10       53.79       42.01      2.91 o
   0  12  10       21.67       24.73      6.67 o
   1  12  10      401.20      392.45     10.59 o
   2  12  10        1.03       -4.94      2.47 o
   3  12  10       85.25       89.12      5.00 o
  -3  13  10        2.73        3.97      3.51 o
  -2  13  10      131.02      115.72      6.04 o
  -1  13  10        1.35       -2.23      2.01 o
   0  13  10      467.09      464.31     14.09 o
   1  13  10       97.38      114.18      6.47 o
   2  13  10        3.46        1.85      2.70 o
  -3  14  10        5.87        5.23      3.83 o
  -2  14  10      115.74      105.16      5.90 o
  -1  14  10       54.45       55.90      4.59 o
   0  14  10      127.26      123.82      6.09 o
   1  14  10        2.34       -0.33      2.13 o
   2  14  10       39.19       28.58      3.48 o
  -2  15  10        0.72       -5.59      2.80 o
  -1  15  10        2.40       -0.81      2.91 o
   0  15  10        0.14        0.72      2.24 o
   1  15  10        2.58        3.67      2.26 o
   2  15  10      272.79      271.57     12.65 o
  -2  16  10        0.08       -5.04      3.00 o
  -1  16  10        5.28        4.56      3.30 o
   0  16  10       21.63       24.76      3.26 o
   1  16  10        5.66        6.18      2.54 o
   2  16  10        1.15        7.45      3.45 o
  -2  17  10        3.84       -1.13      3.26 o
  -1  17  10      181.74      208.85     12.51 o
   0  17  10      142.64      141.10     11.61 o
   1  17  10       65.30       68.24      7.50 o
  -1  18  10        0.03       -5.98      4.38 o
   0  18  10       93.70       99.06      5.87 o
   1  18  10        0.69       -2.01      3.03 o
   0  19  10      135.94      146.59      9.08 o
  -4   1  11        1.62       -4.42      5.15 o
  -3   1  11        0.96       -7.72      4.42 o
  -2   1  11      261.31      242.78     11.67 o
  -1   1  11     1546.07     1497.63     25.04 o
   0   1  11      333.49      302.94      7.37 o
   1   1  11       16.69       13.36      2.26 o
   2   1  11       95.26       84.73      3.86 o
   3   1  11        1.86       -0.45      1.88 o
  -4   2  11        2.97       -6.07      5.05 o
  -3   2  11      234.20      230.76     13.71 o
  -2   2  11      348.56      357.29     11.18 o
  -1   2  11      371.65      342.76      7.90 o
   0   2  11       97.39       86.86      3.22 o
   1   2  11      219.83      231.95      7.33 o
   2   2  11       31.87       22.52      2.38 o
   3   2  11       10.93        9.09      2.09 o
  -4   3  11        0.13       -2.64      6.28 o
  -3   3  11       11.18        7.04      5.17 o
  -2   3  11      616.87      596.24     19.07 o
  -1   3  11        1.07       -2.66      1.62 o
   0   3  11      172.11      163.29      4.61 o
   1   3  11      490.84      503.97     13.80 o
   2   3  11       19.50       18.85      2.31 o
   3   3  11        4.79        3.68      2.54 o
  -4   4  11       20.63       17.41      6.31 o
  -3   4  11        7.30        4.86      5.03 o
  -2   4  11       28.12       19.50      2.09 o
  -1   4  11        2.09        1.55      1.03 o
   0   4  11       20.37       19.70      1.50 o
   1   4  11       28.30       25.75      2.72 o
   2   4  11       46.81       45.97      3.04 o
   3   4  11       87.69       84.77      4.83 o
  -4   5  11        0.01        2.28      5.67 o
  -3   5  11      111.71      118.70      9.91 o
  -2   5  11        2.65        1.30      2.24 o
  -1   5  11       83.57       77.83      3.01 o
   0   5  11      104.34      113.20      3.59 o
   1   5  11       20.22       21.88      1.87 o
   2   5  11       54.65       56.04      3.41 o
   3   5  11       35.42       34.39      5.17 o
  -4   6  11        3.47       -1.79      5.70 o
  -3   6  11       93.25       81.82      6.35 o
  -2   6  11       43.94       33.89      3.86 o
  -1   6  11       54.38       61.59      2.75 o
   0   6  11       25.93       27.11      1.92 o
   1   6  11        2.58        1.93      1.49 o
   2   6  11       74.40       72.34      3.98 o
   3   6  11       88.48       84.33      4.56 o
  -4   7  11       17.04       14.77      6.64 o
  -3   7  11       46.97       40.63      4.98 o
  -2   7  11      225.48      179.09      6.34 o
  -1   7  11        0.37       -2.67      1.34 o
   0   7  11       98.07       87.43      3.34 o
   1   7  11        0.06       -0.24      1.46 o
   2   7  11       45.70       46.71      3.35 o
   3   7  11       50.93       53.17      4.19 o
  -3   8  11       12.62        6.22      3.80 o
  -2   8  11      134.49      139.46      8.41 o
  -1   8  11        0.01       -1.57      1.35 o
   0   8  11      218.21      237.18      6.05 o
   1   8  11      315.83      323.12      8.75 o
   2   8  11        0.54        2.27      2.26 o
   3   8  11       29.07       30.00      3.00 o
  -3   9  11        0.12       -0.13      2.76 o
  -2   9  11       99.61       84.14      4.80 o
  -1   9  11        0.01       -0.44      1.44 o
   0   9  11      116.14      101.98      4.03 o
   1   9  11        3.70        1.75      1.71 o
   2   9  11        0.30       -4.23      2.62 o
   3   9  11        7.68        9.66      2.64 o
  -3  10  11       20.93       18.11      3.75 o
  -2  10  11      102.50      102.88      5.47 o
  -1  10  11       28.85       22.25      2.12 o
   0  10  11        5.90        2.09      2.38 o
   1  10  11       63.88       66.92      3.61 o
   2  10  11       38.61       42.20      3.98 o
   3  10  11       44.37       53.06      3.89 o
  -3  11  11       42.70       43.38      4.76 o
  -2  11  11        1.68       -0.03      2.43 o
  -1  11  11      193.45      185.35      6.03 o
   0  11  11      131.11      135.82      5.91 o
   1  11  11       31.38       28.73      3.78 o
   2  11  11       20.01       22.65      4.22 o
   3  11  11        1.48        0.11      2.66 o
  -3  12  11        5.75        3.26      3.47 o
  -2  12  11      137.29      118.61      7.37 o
  -1  12  11       14.01        5.30      2.40 o
   0  12  11       10.76        4.18      3.48 o
   1  12  11        0.00        2.70      2.00 o
   2  12  11      208.71      222.95      8.22 o
  -3  13  11       18.50       10.94      3.96 o
  -2  13  11        0.72       -4.67      2.69 o
  -1  13  11        1.00       -0.79      2.54 o
   0  13  11       31.78       33.54      3.31 o
   1  13  11      781.20      751.10     23.49 o
   2  13  11        7.29        8.08      3.12 o
  -2  14  11       86.35       79.60      5.23 o
  -1  14  11        7.00        2.95      2.92 o
   0  14  11        0.04       -0.48      2.19 o
   1  14  11       39.23       39.21      3.65 o
   2  14  11        8.00        4.08      3.74 o
  -2  15  11       13.41       15.56      3.48 o
  -1  15  11       20.05       21.92      3.86 o
   0  15  11        2.39        1.01      2.33 o
   1  15  11       55.24       53.12      4.17 o
   2  15  11      224.17      222.64     11.16 o
  -2  16  11       34.76       27.68      4.04 o
  -1  16  11       10.35        7.26      4.99 o
   0  16  11       25.05       21.52      3.50 o
   1  16  11      156.64      158.79      7.38 o
  -1  17  11       49.34       47.43      6.23 o
   0  17  11      232.48      236.07      9.26 o
   1  17  11       12.21       13.78      2.98 o
  -1  18  11        2.46        1.62      4.07 o
   0  18  11        3.14        3.85      3.64 o
  -4   0  12       70.03       73.77     12.49 o
  -3   0  12        0.33       -7.53      6.70 o
  -2   0  12      170.90      159.81      9.01 o
  -1   0  12      329.73      339.60      9.47 o
   0   0  12      389.12      433.09     12.56 o
   1   0  12        5.17        3.76      3.06 o
   2   0  12       31.72       31.06      3.80 o
   3   0  12       93.89       91.19      5.79 o
  -4   1  12        1.56       -3.92      5.55 o
  -3   1  12       58.62       61.78     10.52 o
  -2   1  12       46.52       37.73      3.09 o
  -1   1  12      402.51      384.78      7.95 o
   0   1  12        0.67       -2.31      1.15 o
   1   1  12        2.28       -0.36      2.08 o
   2   1  12       15.82       12.57      2.23 o
   3   1  12        7.41        4.10      2.11 o
  -4   2  12        3.33       -0.11      5.78 o
  -3   2  12       45.40       35.36      6.66 o
  -2   2  12      990.95     1000.78     27.83 o
  -1   2  12      123.24      129.84      4.86 o
   0   2  12      190.27      194.66      5.30 o
   1   2  12        3.41        3.46      2.14 o
   2   2  12       84.18       77.31      3.90 o
   3   2  12        1.37        1.51      2.02 o
  -4   3  12        3.30        8.05      6.06 o
  -3   3  12      107.58      136.66     11.16 o
  -2   3  12      571.77      568.89     25.07 o
  -1   3  12        1.46       -1.32      1.36 o
   0   3  12       36.26       29.39      1.89 o
   1   3  12       43.94       46.16      3.18 o
   2   3  12       30.79       26.49      2.68 o
   3   3  12        1.70        1.00      2.09 o
  -4   4  12        0.00       -4.40      5.52 o
  -3   4  12      180.46      174.96     12.42 o
  -2   4  12      457.49      410.85     13.57 o
  -1   4  12     1208.53     1263.10     27.55 o
   0   4  12        4.80        2.73      1.38 o
   1   4  12       30.81       36.15      3.01 o
   2   4  12       43.28       53.41      3.37 o
   3   4  12       53.70       52.95      3.38 o
  -4   5  12        0.00       -0.23      5.90 o
  -3   5  12      136.32      117.86     10.15 o
  -2   5  12        3.37        1.19      1.68 o
  -1   5  12      189.33      197.64      5.36 o
   0   5  12       92.21       90.91      3.33 o
   1   5  12        0.20       -2.62      1.31 o
   2   5  12       47.85       55.19      3.47 o
   3   5  12       64.66       64.46      3.82 o
  -3   6  12        3.24        0.23      3.55 o
  -2   6  12        8.57        6.82      1.95 o
  -1   6  12      219.81      196.40      5.37 o
   0   6  12       39.22       33.32      2.17 o
   1   6  12       72.61       65.84      3.19 o
   2   6  12       36.51       34.22      3.05 o
   3   6  12        1.09        0.33      2.46 o
  -3   7  12        0.10       -2.61      4.93 o
  -2   7  12       65.55       42.10      3.46 o
  -1   7  12       68.59       65.87      2.93 o
   0   7  12      113.02      101.80      3.68 o
   1   7  12       13.00       11.90      1.81 o
   2   7  12      135.22      136.39      5.66 o
   3   7  12       14.09       15.79      2.76 o
  -3   8  12        2.14       -2.34      2.72 o
  -2   8  12      271.67      264.41      9.25 o
  -1   8  12       19.49       16.39      1.86 o
   0   8  12        0.61       -0.57      1.47 o
   1   8  12        3.29        4.71      2.20 o
   2   8  12        8.25       10.74      2.58 o
   3   8  12        2.02        0.36      2.45 o
  -3   9  12        0.15       -3.09      2.89 o
  -2   9  12        5.79        7.51      3.08 o
  -1   9  12      771.46      751.45     17.29 o
   0   9  12        9.98        7.55      1.90 o
   1   9  12        7.89        8.95      1.91 o
   2   9  12      196.47      216.86      7.82 o
   3   9  12      127.54      153.97      6.45 o
  -3  10  12        2.18        1.62      3.22 o
  -2  10  12       68.86       71.61      4.60 o
  -1  10  12       39.02       27.63      3.24 o
   0  10  12       45.32       38.62      5.05 o
   1  10  12       50.01       48.91      3.27 o
   2  10  12      331.11      362.31     11.38 o
  -3  11  12       16.27        9.39      3.60 o
  -2  11  12        0.15       -5.67      3.00 o
  -1  11  12       16.10       15.14      2.91 o
   0  11  12      144.36      136.53      6.89 o
   1  11  12       14.15       11.86      2.26 o
   2  11  12      103.41      114.46      5.76 o
  -3  12  12       32.82       35.41      4.84 o
  -2  12  12        5.22       -2.36      2.61 o
  -1  12  12       45.32       35.48      3.81 o
   0  12  12        0.81        0.52      2.11 o
   1  12  12       73.12       74.11      5.35 o
   2  12  12       36.35       38.59      4.34 o
  -2  13  12        1.12        0.80      2.93 o
  -1  13  12        2.97        0.72      2.51 o
   0  13  12        4.91        2.64      2.33 o
   1  13  12      314.37      329.28     11.74 o
   2  13  12       51.77       56.11      4.62 o
  -2  14  12       25.93       31.51      4.03 o
  -1  14  12      176.03      173.97      8.61 o
   0  14  12        5.99        4.62      2.45 o
   1  14  12       48.89       45.55      5.36 o
   2  14  12       18.73       19.35      3.88 o
  -2  15  12       64.11       61.71      5.13 o
  -1  15  12       15.69       14.09      6.01 o
   0  15  12       66.90       70.01      5.05 o
   1  15  12        2.84        5.21      2.51 o
  -1  16  12       39.52       40.82      4.74 o
   0  16  12        0.00        1.04      3.51 o
   1  16  12       32.93       31.19      3.63 o
  -1  17  12        6.35        6.20      6.23 o
   0  17  12       30.06       31.11      3.74 o
  -4   1  13        1.83        3.67      5.79 o
  -3   1  13        0.94       -0.59      5.18 o
  -2   1  13        4.31        0.71      1.74 o
  -1   1  13      454.61      477.34     12.98 o
   0   1  13      180.92      176.82      4.96 o
   1   1  13      193.01      185.31      6.59 o
   2   1  13        4.04        3.26      2.25 o
   3   1  13       10.31       15.56      3.03 o
  -4   2  13       20.27       12.75      6.66 o
  -3   2  13        9.11        5.93      5.46 o
  -2   2  13       24.01       19.99      2.41 o
  -1   2  13      331.55      341.91     10.77 o
   0   2  13      915.56      988.01     19.81 o
   1   2  13      162.29      159.69      6.10 o
   2   2  13      101.79      112.50      5.47 o
   3   2  13        9.01        3.44      2.24 o
  -3   3  13        1.67        1.65      5.27 o
  -2   3  13       28.41       23.92      2.61 o
  -1   3  13       26.14       18.83      2.14 o
   0   3  13      184.11      199.84      5.36 o
   1   3  13      112.98      111.12      5.01 o
   2   3  13       17.05       17.70      2.59 o
   3   3  13       23.49       15.28      2.53 o
  -3   4  13       35.52       30.39      6.57 o
  -2   4  13        2.87        6.17      2.09 o
  -1   4  13        2.74        7.15      1.75 o
   0   4  13      107.33      107.42      3.74 o
   1   4  13        9.08       10.47      2.42 o
   2   4  13        1.77        0.24      2.17 o
   3   4  13        3.05        1.89      2.38 o
  -3   5  13        1.28       -3.51      4.94 o
  -2   5  13       18.91       17.10      6.00 o
  -1   5  13        0.17       -1.02      1.75 o
   0   5  13       55.77       58.22      2.76 o
   1   5  13       36.62       35.55      3.15 o
   2   5  13        6.52        8.36      2.46 o
   3   5  13       13.26        9.45      2.62 o
  -3   6  13       53.47       56.81     16.56 o
  -2   6  13       23.06       21.56      2.62 o
  -1   6  13       96.05       81.47      3.88 o
   0   6  13        6.55        2.46      1.50 o
   1   6  13        2.68        2.38      1.57 o
   2   6  13        5.28        4.94      2.38 o
   3   6  13      100.76       95.23      4.88 o
  -3   7  13        0.01       -2.48      2.80 o
  -2   7  13      197.48      183.88      6.80 o
  -1   7  13      207.74      200.46      7.48 o
   0   7  13       31.18       28.72      2.11 o
   1   7  13        0.02        1.92      1.60 o
   2   7  13        4.06        1.59      2.41 o
   3   7  13        0.17        1.98      2.59 o
  -3   8  13       60.59       64.67      5.33 o
  -2   8  13       26.76       21.72      3.53 o
  -1   8  13      187.76      213.69      8.96 o
   0   8  13       54.68       55.16      3.73 o
   1   8  13      205.84      222.39      6.80 o
   2   8  13       83.64       89.91      4.94 o
  -3   9  13       20.14       11.22      3.53 o
  -2   9  13        2.82       -2.26      2.30 o
  -1   9  13       29.32       26.61      3.10 o
   0   9  13       71.08       67.84      4.25 o
   1   9  13       14.67       19.28      2.40 o
   2   9  13       28.87       28.22      3.42 o
  -3  10  13       57.52       65.65      5.74 o
  -2  10  13       52.68       60.87      4.43 o
  -1  10  13       70.71       77.40      5.25 o
   0  10  13       88.67       86.16      5.45 o
   1  10  13       24.51       21.27      2.42 o
   2  10  13        0.44        0.77      4.13 o
  -3  11  13       24.50       21.65      4.30 o
  -2  11  13       12.14       11.58      3.06 o
  -1  11  13        6.49        4.46      2.75 o
   0  11  13        0.03       -2.81      1.98 o
   1  11  13        0.53       -0.28      1.87 o
   2  11  13       42.66       49.91      4.22 o
  -2  12  13        2.35       -3.24      2.78 o
  -1  12  13       45.21       39.74      4.09 o
   0  12  13       57.80       51.79      3.91 o
   1  12  13        0.79       -3.91      2.04 o
   2  12  13      128.20      145.32      6.88 o
  -2  13  13        0.84       -2.58      4.22 o
  -1  13  13      100.08      110.11      9.90 o
   0  13  13        1.66       -0.58      2.29 o
   1  13  13        3.87        4.66      2.43 o
   2  13  13       82.23       87.11      5.55 o
  -2  14  13        0.15       -4.80      4.24 o
  -1  14  13        1.10       -2.10      2.88 o
   0  14  13       15.92       23.91      5.37 o
   1  14  13        0.01        1.01      2.33 o
  -1  15  13        0.27       -2.48      3.12 o
   0  15  13        0.45        2.41      2.53 o
   1  15  13        4.36        5.00      3.85 o
  -1  16  13       10.23       12.34      4.85 o
   0  16  13       16.73       22.38      5.64 o
  -3   0  14       15.59        2.43      7.79 o
  -2   0  14       16.54        6.38      3.40 o
  -1   0  14      692.58      738.99     30.05 o
   0   0  14     1605.22     1800.91     52.73 o
   1   0  14       71.05       79.63      6.25 o
   2   0  14        0.01       -5.37      3.02 o
   3   0  14        9.53        2.55      3.46 o
  -3   1  14       21.85       30.29      6.78 o
  -2   1  14       50.79       59.36      8.82 o
  -1   1  14      193.44      191.41      7.36 o
   0   1  14       73.02       77.97      3.90 o
   1   1  14      224.91      236.56      7.92 o
   2   1  14       41.26       43.73      3.31 o
   3   1  14        2.72        3.19      2.31 o
  -3   2  14       22.14       17.66      6.23 o
  -2   2  14        4.11       -3.67      2.45 o
  -1   2  14      860.79      947.66     30.19 o
   0   2  14        9.15        5.51      2.00 o
   1   2  14      100.03       95.85      4.89 o
   2   2  14        5.11        6.50      3.23 o
   3   2  14        3.71        1.93      2.32 o
  -3   3  14        8.20       11.15      6.20 o
  -2   3  14      504.69      546.20     18.51 o
  -1   3  14       41.37       30.29      3.07 o
   0   3  14      142.11      161.50      4.92 o
   1   3  14       10.71       11.08      2.65 o
   2   3  14        0.10        0.67      2.65 o
   3   3  14       52.25       45.32      3.47 o
  -3   4  14       10.06        2.40      7.87 o
  -2   4  14       14.78        8.96      3.46 o
  -1   4  14      228.81      221.64      9.03 o
   0   4  14       40.73       34.55      2.33 o
   1   4  14       34.44       36.04      3.23 o
   2   4  14        5.78        5.66      2.44 o
   3   4  14        2.11        1.86      2.44 o
  -3   5  14        3.29        1.12      3.36 o
  -2   5  14        0.23       -3.78      1.97 o
  -1   5  14      194.54      189.76     11.20 o
   0   5  14      769.49      862.23     17.66 o
   1   5  14       42.19       36.97      3.38 o
   2   5  14       67.38       69.03      4.07 o
   3   5  14       16.35       16.99      2.94 o
  -3   6  14       32.54       42.67      5.56 o
  -2   6  14        0.18        4.26      2.42 o
  -1   6  14        6.37       10.25      2.38 o
   0   6  14        0.01       -2.61      1.52 o
   1   6  14       17.76       17.72      2.95 o
   2   6  14        4.07        6.87      2.58 o
  -3   7  14        7.95       -0.64      4.28 o
  -2   7  14        2.24        0.87      1.90 o
  -1   7  14       16.14       22.04      2.89 o
   0   7  14      129.17      115.42      4.78 o
   1   7  14        2.74        0.03      1.69 o
   2   7  14       22.20       19.79      3.09 o
  -3   8  14       38.53       41.33      4.76 o
  -2   8  14        5.86        7.55      2.21 o
  -1   8  14      235.12      228.43     10.63 o
   0   8  14      102.59      105.19      5.77 o
   1   8  14       20.71       18.44      2.19 o
   2   8  14        0.13        1.19      2.63 o
  -3   9  14       25.67       36.71      4.80 o
  -2   9  14        1.49        1.77      2.16 o
  -1   9  14       59.47       58.80      4.33 o
   0   9  14       62.98       71.92      4.49 o
   1   9  14       21.02       15.72      2.71 o
   2   9  14        6.98        6.21      2.94 o
  -3  10  14        0.00        0.99      3.61 o
  -2  10  14        5.92        3.02      3.59 o
  -1  10  14        0.27       -1.23      2.27 o
   0  10  14      185.08      177.21      7.25 o
   1  10  14        0.02       -2.25      1.81 o
   2  10  14        7.06        4.76      3.00 o
  -2  11  14       55.39       63.89      6.39 o
  -1  11  14       54.40       50.07      4.31 o
   0  11  14       80.39       81.36      4.84 o
   1  11  14       46.13       38.92      3.52 o
   2  11  14       11.60       10.33      3.35 o
  -2  12  14       46.85       57.77      6.30 o
  -1  12  14        9.39       14.82      4.82 o
   0  12  14        7.49        5.94      2.49 o
   1  12  14       18.49       15.57      2.76 o
  -2  13  14        4.67        2.13      4.38 o
  -1  13  14       11.60       11.63      3.37 o
   0  13  14       62.10       61.59      8.70 o
   1  13  14        1.03        0.89      2.23 o
  -1  14  14        0.33       -0.11      3.45 o
   0  14  14       46.92       53.87      5.62 o
   1  14  14        0.00       -1.26      2.33 o
  -1  15  14       63.61       71.06      6.16 o
   0  15  14        3.35        7.09      2.84 o
  -3   1  15       58.63       70.89     12.89 o
  -2   1  15        2.50        2.01      2.24 o
  -1   1  15       45.44       52.53      3.63 o
   0   1  15      239.39      281.35      7.28 o
   1   1  15       21.33       14.69      2.81 o
   2   1  15        0.52       -5.45      2.72 o
  -3   2  15        4.30       -4.29      8.18 o
  -2   2  15       35.44       40.62      3.86 o
  -1   2  15       14.80       15.80      2.51 o
   0   2  15        4.10       -2.16      1.67 o
   1   2  15      107.52      114.40      5.98 o
   2   2  15      302.28      313.97      9.72 o
  -3   3  15        0.03        1.75      8.67 o
  -2   3  15        0.57        1.87      2.21 o
  -1   3  15       11.28       12.33      3.51 o
   0   3  15       40.51       47.28      2.65 o
   1   3  15      162.88      187.07      7.05 o
   2   3  15        0.42       -1.55      2.45 o
  -3   4  15        1.18        0.58      3.34 o
  -2   4  15       21.39       21.40      3.13 o
  -1   4  15        6.04        4.17      2.23 o
   0   4  15        0.55       -1.00      1.58 o
   1   4  15      297.21      315.44     10.03 o
   2   4  15       10.77        5.26      2.63 o
  -3   5  15        5.08        7.22      3.84 o
  -2   5  15        0.66       -1.00      2.14 o
  -1   5  15       46.96       40.75      3.56 o
   0   5  15       77.84       81.73      3.57 o
   1   5  15        2.10       -1.94      2.50 o
   2   5  15        0.37       -1.51      2.43 o
  -3   6  15       13.55        3.58      8.82 o
  -2   6  15       34.95       27.18      6.77 o
  -1   6  15        0.79       -2.43      2.06 o
   0   6  15       89.14       86.67      4.34 o
   1   6  15       52.34       50.43      3.94 o
   2   6  15        0.01        0.14      2.53 o
  -3   7  15        0.07       -1.11      3.60 o
  -2   7  15       95.72      103.47      6.10 o
  -1   7  15       49.37       40.70      3.74 o
   0   7  15       74.97       95.02      5.43 o
   1   7  15       95.99       97.92      5.34 o
   2   7  15       23.43       23.32      3.32 o
  -3   8  15       18.33       12.13      4.75 o
  -2   8  15        4.52        6.24      2.70 o
  -1   8  15       85.02       78.47      5.33 o
   0   8  15       87.17       96.91      5.55 o
   1   8  15       45.52       45.24      4.10 o
   2   8  15       28.72       31.73      4.67 o
  -2   9  15       19.53       17.60      3.12 o
  -1   9  15        0.59       -2.39      2.32 o
   0   9  15        0.52        0.59      2.18 o
   1   9  15       25.70       21.33      3.78 o
   2   9  15       38.64       41.14      4.05 o
  -2  10  15      162.34      192.04      8.81 o
  -1  10  15       20.73       15.24      3.07 o
   0  10  15       94.26      106.53      5.54 o
   1  10  15        2.61        2.87      3.79 o
   2  10  15       12.15       15.49      3.49 o
  -2  11  15       16.87       19.04      3.41 o
  -1  11  15        0.54        2.07      2.89 o
   0  11  15        9.91       10.88      2.66 o
   1  11  15       44.69       45.33      4.26 o
  -2  12  15        1.23        1.37      4.18 o
  -1  12  15        0.11       -3.45      2.98 o
   0  12  15        3.17        4.43      2.48 o
   1  12  15        2.20        2.96      2.49 o
  -1  13  15        0.48        0.27      3.00 o
   0  13  15       45.27       42.36      6.03 o
   1  13  15        9.49        8.65      2.68 o
  -1  14  15       16.36       19.09      3.92 o
   0  14  15        6.73        1.72      2.64 o
  -2   0  16       11.51       18.85      4.30 o
  -1   0  16       78.51       81.85      8.13 o
   0   0  16      818.26      983.52     29.94 o
   1   0  16      177.11      153.51     11.24 o
   2   0  16       89.63       77.53      6.56 o
  -2   1  16        1.12        1.40      2.23 o
  -1   1  16       16.37       15.52      2.67 o
   0   1  16       39.30       33.82      2.58 o
   1   1  16      501.58      559.59     15.91 o
   2   1  16      149.23      154.54      6.32 o
  -3   2  16       18.64       30.00      5.63 o
  -2   2  16       21.53       19.54      4.04 o
  -1   2  16       18.18       16.33      2.79 o
   0   2  16       94.64       94.31      3.92 o
   1   2  16      134.35      136.33      6.25 o
   2   2  16        6.23        1.31      2.69 o
  -3   3  16       30.90       50.36      7.06 o
  -2   3  16        8.67        8.98      2.73 o
  -1   3  16      191.15      218.04      9.21 o
   0   3  16      201.81      220.52      6.25 o
   1   3  16        5.87       -5.17      2.58 o
   2   3  16       19.64       13.69      2.90 o
  -3   4  16        8.08       15.10      5.10 o
  -2   4  16       47.39       61.75      9.28 o
  -1   4  16       95.24      113.48      6.11 o
   0   4  16        4.12       -0.79      1.78 o
   1   4  16       93.99      108.10      5.57 o
   2   4  16       42.70       45.33      3.81 o
  -3   5  16       23.38       14.84      5.01 o
  -2   5  16        4.45        4.33      2.63 o
  -1   5  16       34.02       44.40      3.84 o
   0   5  16       45.40       41.65      5.28 o
   1   5  16      245.17      266.15      9.09 o
   2   5  16        3.01        1.87      2.71 o
  -3   6  16        1.49        0.71      4.54 o
  -2   6  16        0.56       -0.26      2.38 o
  -1   6  16        0.68        1.40      2.21 o
   0   6  16      130.73      151.93      7.17 o
   1   6  16      108.92      127.35      6.10 o
   2   6  16        3.35        0.24      2.76 o
  -2   7  16      110.46      134.34      7.92 o
  -1   7  16        3.69        3.02      4.65 o
   0   7  16       65.40       70.26      5.15 o
   1   7  16       38.43       39.89      4.80 o
   2   7  16       52.01       63.65      4.52 o
  -2   8  16        0.60       -1.93      3.31 o
  -1   8  16       46.59       52.94      4.30 o
   0   8  16       49.27       44.97      3.95 o
   1   8  16        0.17       -0.14      2.84 o
  -2   9  16        2.49        5.01      2.80 o
  -1   9  16        7.49        6.08      2.77 o
   0   9  16       28.51       38.33      3.87 o
   1   9  16       40.78       43.84      8.48 o
  -2  10  16       20.60       27.10      3.82 o
  -1  10  16       27.79       24.39      3.60 o
   0  10  16       36.57       34.87      3.66 o
   1  10  16       20.77       15.71      2.83 o
  -2  11  16       51.32       56.61      4.90 o
  -1  11  16       33.68       30.77      3.98 o
   0  11  16        3.36        3.98      2.54 o
   1  11  16       32.68       25.95      4.32 o
  -1  12  16        0.47       -5.39      3.79 o
   0  12  16       17.73       18.35      4.88 o
   0  13  16       42.52       51.32      6.49 o
  -2   1  17       80.64      113.10      7.07 o
  -1   1  17        0.53        0.02      3.62 o
   0   1  17      154.56      196.59      5.84 o
   1   1  17        4.28        4.86      2.75 o
   2   1  17       13.50       11.37      2.98 o
  -2   2  17       16.64       18.07      5.85 o
  -1   2  17       49.71       46.47      3.87 o
   0   2  17        4.56       -0.02      1.78 o
   1   2  17       15.86       15.61      3.08 o
   2   2  17        3.08        2.21      2.74 o
  -2   3  17        5.03        4.23      2.67 o
  -1   3  17       11.04       12.91      2.74 o
   0   3  17        0.52       -0.99      1.85 o
   1   3  17        9.96        8.54      2.84 o
   2   3  17        1.72       -1.16      2.73 o
  -2   4  17        0.28       -0.64      2.43 o
  -1   4  17       43.62       46.57      4.02 o
   0   4  17       29.28       31.28      3.44 o
   1   4  17        2.02        2.29      2.73 o
   2   4  17      141.64      152.34      6.63 o
  -2   5  17       54.14       54.38      4.88 o
  -1   5  17        0.05       -0.64      3.69 o
   0   5  17       47.32       55.20      7.18 o
   1   5  17       69.73       84.43      5.11 o
  -2   6  17        0.04        0.03      2.54 o
  -1   6  17        1.43        2.34      2.43 o
   0   6  17       11.23       12.84      2.87 o
   1   6  17        0.10        1.03      2.88 o
  -2   7  17        4.16        6.28      3.02 o
  -1   7  17       59.72       63.50      5.88 o
   0   7  17        9.46       14.08      2.92 o
   1   7  17       31.34       45.45      4.24 o
  -2   8  17       24.53       27.68      3.72 o
  -1   8  17       36.64       37.72      5.51 o
   0   8  17       16.65       16.58      3.19 o
   1   8  17        1.98        7.06      3.95 o
  -2   9  17        1.29       -2.05      2.80 o
  -1   9  17       10.72        9.95      3.54 o
   0   9  17       16.66       14.87      3.59 o
   1   9  17        0.03        0.75      3.88 o
  -1  10  17       65.29       57.44      4.91 o
   0  10  17        0.90        4.25      3.23 o
  -1  11  17       43.80       49.30      4.81 o
   0  11  17        0.59       -2.56      2.43 o
  -2   0  18        0.18        1.12      3.76 o
  -1   0  18       12.26       21.87      4.69 o
   0   0  18       28.43       25.51      4.53 o
   1   0  18      288.36      367.76     16.50 o
  -2   1  18        8.35       11.87      4.73 o
  -1   1  18       17.92       20.77      3.08 o
   0   1  18        0.35       -2.26      2.59 o
   1   1  18       12.43        3.56      3.15 o
  -2   2  18       10.58       16.50      3.34 o
  -1   2  18        0.58       -0.10      2.36 o
   0   2  18        5.96        6.11      2.14 o
   1   2  18        0.14       -4.45      2.84 o
  -2   3  18       30.12       40.14      4.40 o
  -1   3  18        0.40       -2.31      2.37 o
   0   3  18        1.12        1.76      2.52 o
   1   3  18       31.63       31.50      5.35 o
  -2   4  18        0.63       -0.85      2.69 o
  -1   4  18       29.54       37.42      3.77 o
   0   4  18       18.32       18.21      5.19 o
   1   4  18        7.66        5.91      3.06 o
  -2   5  18       54.51       68.52      5.65 o
  -1   5  18       10.52       11.31      2.98 o
   0   5  18       96.44      137.54      6.94 o
   1   5  18       11.11        8.22      3.13 o
  -2   6  18        1.05        4.12      3.83 o
  -1   6  18       41.26       40.65      6.69 o
   0   6  18       14.46       16.18      3.15 o
   1   6  18      121.14      143.53      6.87 o
  -1   7  18       35.90       41.50      4.16 o
   0   7  18       13.45       20.71      4.07 o
   1   7  18       10.05        8.33      4.31 o
  -1   8  18       21.48       23.03      3.64 o
   0   8  18       24.51       29.09      3.70 o
  -1   9  18       23.90       30.22      3.95 o
   0   9  18       40.30       44.19      7.55 o
  -1   1  19       16.26       20.87      3.58 o
   0   1  19        4.78        5.59      3.69 o
   1   1  19       45.96       50.09      4.49 o
  -1   2  19       33.78       45.17      4.47 o
   0   2  19        5.55        1.01      3.53 o
   1   2  19       48.18       61.25      4.73 o
  -1   3  19       25.65       25.19      3.78 o
   0   3  19        9.46       11.21      4.28 o
  -1   4  19        0.12        2.33      2.68 o
   0   4  19       75.45       93.43      8.62 o
  -1   5  19       53.62       74.64      5.38 o
   0   5  19       25.10       23.86      4.78 o
  -1   6  19       16.24       15.76      3.37 o
   0   6  19        0.47       -4.76      3.34 o
 
